# Supplementary material for: catena-Poly[[[aqua­(1,10-phenanthro­line)zinc(II)]-μ-3,3′-(p-phenyl­ene)di­acrylato] hemihydrate]
Source: Acta Crystallogr Sect E Struct Rep Online. 2009 Jul 18;65(Pt 8):m944. doi: 10.1107/S1600536809025665 (PMC2977088; doi:10.1107/S1600536809025665)
Supplement: Supplementary file 1 [file e-65-0m944-sup1.cif]

##############################################################################
###                                                                        ###
###        Electronic paper (Acta Crystallographica Section E)             ###
###                                                                        ###
##############################################################################
#                                                                            #
# This CIF contains the data in a paper accepted for publication in Acta     #
# Crystallographica Section E. It conforms to the requirements of Notes      #
# for Authors for Section E, and has been peer reviewed under the auspices   #
# of the IUCr Commission on Journals.                                        #
#                                                                            #
# Full details of the Crystallographic Information File format               #
# are given in the paper "The Crystallographic Information File (CIF):       #
# a New Standard Archive File for Crystallography" by S. R. Hall, F. H.      #
# Allen and I. D. Brown [Acta Cryst. (1991), A47, 655-685].                  #
#                                                                            #
# The current version of the core CIF dictionary is obtainable from          #
# ftp://ftp.iucr.org/pub/cif_core.dic. The current version number is 2.4.    #
#                                                                            #
# Software is freely available for graphical display of the structure(s) in  #
# this CIF.  For information consult the CIF home page http://www.iucr.org/  #
# cif/home.html                                                              #
#                                                                            #
# This file may be used for bona fide research purposes within the           #
# scientific community so long as proper attribution is given to the journal # 
# article from which it was obtained.                                        #
#                                                                            #
##############################################################################
                                             
data_global
_audit_creation_method     'SHELXL97'
_journal_date_recd_electronic     2009-07-01
_journal_date_accepted     2009-07-02
_journal_name_full     'Acta Crystallographica, Section E'
_journal_year     2009
_journal_volume     65
_journal_issue      8
_journal_page_first     m944
_journal_page_last     m944
_journal_paper_category     QM
_journal_coeditor_code     AT2836
_publ_contact_author_name     'Da-Jun Sun'
_publ_contact_author_address
;
Department of Vascular Surgery,
the China-Japan Union Hospital of Jilin University,
Changchun, 130033,
People's Republic of China
;
_publ_contact_author_email     li_yp2002@yahoo.com.cn
_publ_contact_author_fax     ' '
_publ_contact_author_phone     ' '
_publ_section_title
;\
<i>catena</i>-Poly[[[aqua(1,10-phenanthroline)zinc(II)]-\m-3,3'-(<i>p</i>-\
phenylene)diacrylato] hemihydrate]
;
loop_
    _publ_author_name
    _publ_author_address
    'Li, Ya-Ping'
;
Department of Ophthalmology,
Second Hospital of Jilin University,
Changchun 130041,
People's Republic of China
;
    'Sun, Da-Jun'
;
Department of Vascular Surgery,
China--Japan Union Hospital of Jilin University,
Changchun 130033,
People's Republic of China
;
    'Zang, Hu'
;
Department of Orthopedics,
China--Japan Union Hospital of Jilin University,
Changchun 130033,
People's Republic of China
;
    'Su, Guan-Fang'
;
Department of Ophthalmology,
Second Hospital of Jilin University,
Changchun 130041,
People's Republic of China
;
    'Li, Yu-Lin'
;
Teaching Laboratory of Pathology,
Norman Bethune College of Medicine,
Jilin University,
Changchun 130041,
People's Republic of China
;
data_I
_audit_creation_method     SHELXL-97
_chemical_name_systematic
;
<i>catena</i>-Poly[[[aqua(1,10-phenanthroline)zinc(II)]-\m-3,3'-(<i>p</i>-
phenylene)diacrylato] hemihydrate]
;
_chemical_name_common     ?
_chemical_formula_moiety     'C24 H18 N2 O5 Zn, 0.5(H2 O1)'
_chemical_formula_sum     'C24 H19 N2 O5.5 Zn1'
_chemical_formula_iupac     '[Zn (C12 H8 O4) (C12 H8 N2) (H2 O)], 0.5H2 O'
_chemical_formula_weight     488.78
_chemical_melting_point     ?
_symmetry_cell_setting     triclinic
_symmetry_space_group_name_H-M     'P -1'
_symmetry_space_group_name_Hall     '-P 1'
loop_
    _symmetry_equiv_pos_as_xyz
    'x, y, z'
    '-x, -y, -z'
_cell_length_a     8.959(5)
_cell_length_b     11.505(5)
_cell_length_c     11.691(5)
_cell_angle_alpha     67.219(5)
_cell_angle_beta     76.434(5)
_cell_angle_gamma     89.555(5)
_cell_volume     1075.4(9)
_cell_formula_units_Z     2
_cell_measurement_reflns_used     3887
_cell_measurement_theta_min     3.01
_cell_measurement_theta_max     25.35
_cell_measurement_temperature     293(2)
_exptl_crystal_description     block
_exptl_crystal_colour     colourless
_exptl_crystal_size_max     0.30
_exptl_crystal_size_mid     0.22
_exptl_crystal_size_min     0.19
_exptl_crystal_density_diffrn     1.509
_exptl_crystal_density_meas     ?
_exptl_crystal_density_method     'not measured'
_exptl_crystal_F_000     502
_exptl_absorpt_coefficient_mu     1.184
_exptl_absorpt_correction_type     'multi-scan'
_exptl_absorpt_process_details     '(SADABS; Sheldrick 1996)'
_exptl_absorpt_correction_T_min     0.701
_exptl_absorpt_correction_T_max     0.792
_exptl_special_details
;
;
_diffrn_ambient_temperature     293(2)
_diffrn_radiation_type     MoK\a
_diffrn_radiation_wavelength     0.71073
_diffrn_radiation_source     'fine-focus sealed tube'
_diffrn_radiation_monochromator     graphite
_diffrn_measurement_device_type     'Bruker APEX CCD area-detector'
_diffrn_measurement_method     '\f and \w'
_diffrn_detector_area_resol_mean     ?
_diffrn_reflns_number     6674
_diffrn_reflns_av_R_equivalents     0.0191
_diffrn_reflns_av_sigmaI/netI     0.0373
_diffrn_reflns_theta_min     4.20
_diffrn_reflns_theta_max     25.35
_diffrn_reflns_theta_full     25.00
_diffrn_measured_fraction_theta_max     0.986
_diffrn_measured_fraction_theta_full     0.985
_diffrn_reflns_limit_h_min     -10
_diffrn_reflns_limit_h_max     9
_diffrn_reflns_limit_k_min     -11
_diffrn_reflns_limit_k_max     13
_diffrn_reflns_limit_l_min     -12
_diffrn_reflns_limit_l_max     14
_diffrn_standards_number     0
_diffrn_standards_interval_count     0
_diffrn_standards_interval_time     0
_diffrn_standards_decay_%     0
_refine_special_details
;
 Refinement of F^2^ against ALL reflections.  The weighted R-factor wR and
 goodness of fit S are based on F^2^, conventional R-factors R are based
 on F, with F set to zero for negative F^2^. The threshold expression of
 F^2^ > 2sigma(F^2^) is used only for calculating R-factors(gt) etc. and is
 not relevant to the choice of reflections for refinement.  R-factors based
 on F^2^ are statistically about twice as large as those based on F, and R-
 factors based on ALL data will be even larger.
;
_reflns_number_total     3887
_reflns_number_gt     3193
_reflns_threshold_expression     I>2\s(I)
_refine_ls_structure_factor_coef     Fsqd
_refine_ls_matrix_type     full
_refine_ls_R_factor_all     0.0458
_refine_ls_R_factor_gt     0.0361
_refine_ls_wR_factor_gt     0.0980
_refine_ls_wR_factor_ref     0.1010
_refine_ls_goodness_of_fit_ref     0.981
_refine_ls_restrained_S_all     0.983
_refine_ls_number_reflns     3887
_refine_ls_number_parameters     312
_refine_ls_number_restraints     6
_refine_ls_hydrogen_treatment     mixed
_refine_ls_weighting_scheme     calc
_refine_ls_weighting_details
                 'calc w=1/[\s^2^(Fo^2^)+(0.0712P)^2^] where P=(Fo^2^+2Fc^2^)/3'
_atom_sites_solution_hydrogens     geom
_atom_sites_solution_primary     direct
_atom_sites_solution_secondary     difmap
_refine_ls_shift/su_max     0.000
_refine_ls_shift/su_mean     0.000
_refine_diff_density_max     0.895
_refine_diff_density_min     -0.238
_refine_ls_extinction_method     none
_refine_ls_extinction_coef     ?
loop_
    _atom_type_symbol
    _atom_type_description
    _atom_type_scat_dispersion_real
    _atom_type_scat_dispersion_imag
    _atom_type_scat_source
    'C' 'C' 0.0033 0.0016
                         'International Tables Vol C Tables 4.2.6.8 and 6.1.1.4'
    'H' 'H' 0.0000 0.0000
                         'International Tables Vol C Tables 4.2.6.8 and 6.1.1.4'
    'O' 'O' 0.0106 0.0060
                         'International Tables Vol C Tables 4.2.6.8 and 6.1.1.4'
    'Zn' 'Zn' 0.2839 1.4301
                         'International Tables Vol C Tables 4.2.6.8 and 6.1.1.4'
    'N' 'N' 0.0061 0.0033
                         'International Tables Vol C Tables 4.2.6.8 and 6.1.1.4'
_computing_data_collection     'SMART (Bruker, 1998)'
_computing_cell_refinement     'SAINT (Bruker, 1998)'
_computing_data_reduction     'SAINT (Bruker, 1998)'
_computing_structure_solution     'SHELXS97 (Sheldrick, 2008)'
_computing_structure_refinement     'SHELXL97 (Sheldrick, 2008)'
_computing_molecular_graphics     'SHELXTL (Sheldrick, 2008)'
_computing_publication_material     'SHELXTL (Sheldrick, 2008)'
loop_
    _atom_site_type_symbol
    _atom_site_label
    _atom_site_fract_x
    _atom_site_fract_y
    _atom_site_fract_z
    _atom_site_U_iso_or_equiv
    _atom_site_adp_type
    _atom_site_calc_flag
    _atom_site_refinement_flags
    _atom_site_occupancy
    _atom_site_disorder_assembly
    _atom_site_disorder_group
    Zn Zn1 0.22324(4) 0.16358(3) 0.84090(3) 0.02776(13) Uani d . 1 . .
    O O1W 0.1608(2) -0.02160(18) 0.87917(19) 0.0326(4) Uani d D 1 . .
    O O2 0.1060(3) 0.0767(2) 1.1643(2) 0.0512(6) Uani d . 1 . .
    O O3 -0.0271(2) 0.20043(17) 0.88909(18) 0.0391(5) Uani d . 1 . .
    O O4 0.1579(2) 0.3439(2) 0.8484(2) 0.0469(5) Uani d . 1 . .
    O O1 0.3082(3) 0.1033(2) 0.99979(18) 0.0429(5) Uani d . 1 . .
    N N2 0.1984(3) 0.2138(2) 0.6449(2) 0.0311(5) Uani d . 1 . .
    N N1 0.4515(3) 0.2360(2) 0.7226(2) 0.0310(5) Uani d . 1 . .
    C C24 0.0755(4) 0.1957(3) 0.6072(3) 0.0397(7) Uani d . 1 . .
    H H24 -0.0132 0.1519 0.6694 0.048 Uiso calc R 1 . .
    C C4 0.4100(3) 0.0176(2) 1.4115(3) 0.0312(6) Uani d . 1 . .
    C C12 -0.4743(3) 0.6175(2) 0.9997(3) 0.0302(6) Uani d . 1 . .
    H H12 -0.4565 0.6976 0.9986 0.036 Uiso calc R 1 . .
    C C18 0.3274(3) 0.2775(2) 0.5531(2) 0.0293(6) Uani d . 1 . .
    C C16 0.5967(4) 0.3587(3) 0.5039(3) 0.0398(7) Uani d . 1 . .
    C C21 0.3323(4) 0.3264(3) 0.4225(3) 0.0385(7) Uani d . 1 . .
    C C10 -0.3744(3) 0.4296(2) 0.9805(2) 0.0262(6) Uani d . 1 . .
    C C14 0.7138(4) 0.3119(3) 0.6779(4) 0.0529(9) Uani d . 1 . .
    H H14 0.7988 0.3171 0.7092 0.064 Uiso calc R 1 . .
    C C3 0.3115(4) 0.0349(3) 1.3225(3) 0.0338(6) Uani d . 1 . .
    H H3 0.2058 0.0276 1.3575 0.041 Uiso calc R 1 . .
    C C2 0.3556(4) 0.0593(3) 1.1999(3) 0.0350(7) Uani d . 1 . .
    H H2 0.4604 0.0638 1.1629 0.042 Uiso calc R 1 . .
    C C9 -0.2477(3) 0.3549(2) 0.9552(3) 0.0298(6) Uani d . 1 . .
    H H9 -0.2753 0.2706 0.9736 0.036 Uiso calc R 1 . .
    C C5 0.5685(4) 0.0473(3) 1.3708(3) 0.0398(7) Uani d . 1 . .
    H H5 0.6161 0.0793 1.2835 0.048 Uiso calc R 1 . .
    C C6 0.6565(4) 0.0305(3) 1.4563(3) 0.0387(7) Uani d . 1 . .
    H H6 0.7624 0.0515 1.4259 0.046 Uiso calc R 1 . .
    C C11 -0.3509(3) 0.5488(2) 0.9820(2) 0.0303(6) Uani d . 1 . .
    H H11 -0.2517 0.5818 0.9709 0.036 Uiso calc R 1 . .
    C C17 0.4611(3) 0.2916(2) 0.5953(2) 0.0297(6) Uani d . 1 . .
    C C15 0.7236(4) 0.3696(3) 0.5503(4) 0.0506(9) Uani d . 1 . .
    H H15 0.8145 0.4161 0.4941 0.061 Uiso calc R 1 . .
    C C8 -0.0978(3) 0.3927(3) 0.9090(3) 0.0333(6) Uani d . 1 . .
    H H8 -0.0641 0.4748 0.8939 0.040 Uiso calc R 1 . .
    C C22 0.2003(4) 0.3045(3) 0.3869(3) 0.0466(8) Uani d . 1 . .
    H H22 0.1996 0.3345 0.3009 0.056 Uiso calc R 1 . .
    C C23 0.0726(4) 0.2386(3) 0.4800(3) 0.0467(8) Uani d . 1 . .
    H H23 -0.0160 0.2227 0.4578 0.056 Uiso calc R 1 . .
    C C1 0.2466(4) 0.0804(2) 1.1161(3) 0.0345(7) Uani d . 1 . .
    C C7 0.0161(3) 0.3079(3) 0.8811(3) 0.0335(6) Uani d . 1 . .
    C C19 0.5968(4) 0.4111(3) 0.3712(3) 0.0491(9) Uani d . 1 . .
    H H19 0.6851 0.4579 0.3107 0.059 Uiso calc R 1 . .
    C C20 0.4736(4) 0.3944(3) 0.3323(3) 0.0499(9) Uani d . 1 . .
    H H20 0.4788 0.4273 0.2450 0.060 Uiso calc R 1 . .
    C C13 0.5761(4) 0.2450(3) 0.7616(3) 0.0412(7) Uani d . 1 . .
    H H13 0.5717 0.2052 0.8486 0.049 Uiso calc R 1 . .
    O O2W -0.0410(4) 0.2769(3) 1.2193(3) 0.0270(8) Uani d PD 0.50 . .
    H HW22 -0.121(4) 0.275(5) 1.198(6) 0.040 Uiso d PD 0.50 . .
    H HW21 0.008(5) 0.223(4) 1.202(6) 0.040 Uiso d PD 0.50 . .
    H HW12 0.073(4) -0.019(4) 0.863(4) 0.090(16) Uiso d D 1 . .
    H HW11 0.144(4) -0.074(3) 0.958(2) 0.057(11) Uiso d D 1 . .
loop_
    _atom_site_aniso_label
    _atom_site_aniso_U_11
    _atom_site_aniso_U_22
    _atom_site_aniso_U_33
    _atom_site_aniso_U_12
    _atom_site_aniso_U_13
    _atom_site_aniso_U_23
    Zn1 0.0284(2) 0.03257(19) 0.02057(18) 0.00310(12) -0.00688(12) -0.00830(13)
    O1W 0.0300(12) 0.0337(10) 0.0290(11) -0.0016(8) -0.0075(9) -0.0067(9)
    O2 0.0353(13) 0.0729(15) 0.0441(13) -0.0072(11) -0.0161(10) -0.0180(11)
    O3 0.0455(13) 0.0329(11) 0.0309(10) 0.0078(9) 0.0001(9) -0.0098(8)
    O4 0.0272(12) 0.0614(13) 0.0518(13) 0.0078(10) -0.0054(10) -0.0248(11)
    O1 0.0513(14) 0.0539(12) 0.0247(10) 0.0023(10) -0.0200(9) -0.0108(9)
    N2 0.0305(13) 0.0360(12) 0.0228(11) -0.0001(10) -0.0064(9) -0.0075(10)
    N1 0.0310(13) 0.0360(12) 0.0299(12) 0.0063(10) -0.0095(10) -0.0163(10)
    C24 0.0337(17) 0.0485(17) 0.0344(16) 0.0003(13) -0.0104(13) -0.0127(14)
    C4 0.0380(16) 0.0340(14) 0.0255(14) 0.0037(12) -0.0135(12) -0.0127(11)
    C12 0.0329(15) 0.0255(13) 0.0314(14) 0.0005(11) -0.0048(12) -0.0121(11)
    C18 0.0350(16) 0.0266(13) 0.0222(13) 0.0042(11) -0.0046(11) -0.0068(11)
    C16 0.0352(17) 0.0350(15) 0.0423(17) -0.0020(13) 0.0037(13) -0.0156(13)
    C21 0.0473(19) 0.0384(15) 0.0242(14) 0.0083(13) -0.0073(13) -0.0076(12)
    C10 0.0280(14) 0.0278(13) 0.0205(12) 0.0010(11) -0.0044(11) -0.0080(10)
    C14 0.0295(17) 0.077(2) 0.068(2) 0.0018(16) -0.0132(16) -0.044(2)
    C3 0.0356(16) 0.0383(15) 0.0292(15) 0.0011(12) -0.0137(12) -0.0120(12)
    C2 0.0378(17) 0.0386(15) 0.0290(15) 0.0000(13) -0.0164(13) -0.0093(12)
    C9 0.0318(15) 0.0277(13) 0.0287(14) 0.0045(11) -0.0086(12) -0.0091(11)
    C5 0.0402(18) 0.0584(18) 0.0192(13) 0.0004(14) -0.0079(12) -0.0131(13)
    C6 0.0285(15) 0.0572(18) 0.0306(15) 0.0006(13) -0.0088(12) -0.0168(14)
    C11 0.0246(14) 0.0360(14) 0.0287(14) -0.0022(11) -0.0028(11) -0.0133(12)
    C17 0.0324(15) 0.0270(13) 0.0272(14) 0.0011(11) -0.0030(12) -0.0105(11)
    C15 0.0322(18) 0.0564(19) 0.061(2) -0.0060(15) 0.0019(15) -0.0283(17)
    C8 0.0313(16) 0.0324(14) 0.0348(15) 0.0032(12) -0.0077(12) -0.0121(12)
    C22 0.057(2) 0.0567(19) 0.0252(15) 0.0122(16) -0.0152(15) -0.0119(14)
    C23 0.046(2) 0.065(2) 0.0369(17) 0.0091(16) -0.0225(15) -0.0210(15)
    C1 0.0420(19) 0.0300(14) 0.0300(15) -0.0061(12) -0.0169(13) -0.0056(12)
    C7 0.0347(17) 0.0369(16) 0.0229(14) 0.0073(12) -0.0059(12) -0.0065(12)
    C19 0.044(2) 0.0462(18) 0.0369(17) -0.0047(15) 0.0089(15) -0.0064(14)
    C20 0.059(2) 0.0505(18) 0.0210(14) 0.0018(16) 0.0035(15) -0.0014(13)
    C13 0.0371(17) 0.0548(18) 0.0437(17) 0.0104(14) -0.0172(14) -0.0282(15)
    O2W 0.029(2) 0.0325(19) 0.0288(19) 0.0005(15) -0.0180(16) -0.0163(16)
_geom_special_details
;
 All esds (except the esd in the dihedral angle between two l.s. planes)
 are estimated using the full covariance matrix.  The cell esds are taken
 into account individually in the estimation of esds in distances, angles
 and torsion angles; correlations between esds in cell parameters are only
 used when they are defined by crystal symmetry.  An approximate (isotropic)
 treatment of cell esds is used for estimating esds involving l.s. planes.
;
loop_
    _geom_bond_atom_site_label_1
    _geom_bond_atom_site_label_2
    _geom_bond_site_symmetry_2
    _geom_bond_distance
    _geom_bond_publ_flag
    Zn1 O1 . 2.041(2) ?
    Zn1 O1W . 2.053(2) ?
    Zn1 N1 . 2.144(3) ?
    Zn1 O4 . 2.180(2) ?
    Zn1 N2 . 2.202(2) ?
    Zn1 O3 . 2.260(2) ?
    Zn1 C7 . 2.563(3) ?
    O1W HW12 . 0.85(3) ?
    O1W HW11 . 0.86(2) ?
    O2 C1 . 1.246(4) ?
    O3 C7 . 1.260(4) ?
    O4 C7 . 1.261(4) ?
    O1 C1 . 1.263(4) ?
    N2 C24 . 1.324(4) ?
    N2 C18 . 1.360(4) ?
    N1 C13 . 1.320(4) ?
    N1 C17 . 1.355(4) ?
    C24 C23 . 1.380(4) ?
    C24 H24 . 0.9300 ?
    C4 C5 . 1.388(4) ?
    C4 C6 2_658 1.401(4) ?
    C4 C3 . 1.472(4) ?
    C12 C11 . 1.378(4) ?
    C12 C10 2_467 1.397(4) ?
    C12 H12 . 0.9300 ?
    C18 C21 . 1.398(4) ?
    C18 C17 . 1.431(4) ?
    C16 C15 . 1.395(5) ?
    C16 C17 . 1.407(4) ?
    C16 C19 . 1.431(5) ?
    C21 C22 . 1.396(5) ?
    C21 C20 . 1.442(5) ?
    C10 C11 . 1.396(4) ?
    C10 C12 2_467 1.397(4) ?
    C10 C9 . 1.462(4) ?
    C14 C15 . 1.359(5) ?
    C14 C13 . 1.392(5) ?
    C14 H14 . 0.9300 ?
    C3 C2 . 1.309(4) ?
    C3 H3 . 0.9300 ?
    C2 C1 . 1.494(4) ?
    C2 H2 . 0.9300 ?
    C9 C8 . 1.331(4) ?
    C9 H9 . 0.9300 ?
    C5 C6 . 1.369(4) ?
    C5 H5 . 0.9300 ?
    C6 C4 2_658 1.401(4) ?
    C6 H6 . 0.9300 ?
    C11 H11 . 0.9300 ?
    C15 H15 . 0.9300 ?
    C8 C7 . 1.475(4) ?
    C8 H8 . 0.9300 ?
    C22 C23 . 1.363(5) ?
    C22 H22 . 0.9300 ?
    C23 H23 . 0.9300 ?
    C19 C20 . 1.329(5) ?
    C19 H19 . 0.9300 ?
    C20 H20 . 0.9300 ?
    C13 H13 . 0.9300 ?
    O2W HW22 . 0.815(10) ?
    O2W HW21 . 0.816(10) ?
loop_
    _geom_angle_atom_site_label_1
    _geom_angle_atom_site_label_2
    _geom_angle_atom_site_label_3
    _geom_angle_site_symmetry_1
    _geom_angle_site_symmetry_3
    _geom_angle
    _geom_angle_publ_flag
    O1 Zn1 O1W . . 89.22(9) ?
    O1 Zn1 N1 . . 89.76(9) ?
    O1W Zn1 N1 . . 115.47(8) ?
    O1 Zn1 O4 . . 96.13(9) ?
    O1W Zn1 O4 . . 149.07(9) ?
    N1 Zn1 O4 . . 95.05(8) ?
    O1 Zn1 N2 . . 162.97(9) ?
    O1W Zn1 N2 . . 88.25(8) ?
    N1 Zn1 N2 . . 76.20(9) ?
    O4 Zn1 N2 . . 94.67(9) ?
    O1 Zn1 O3 . . 111.13(9) ?
    O1W Zn1 O3 . . 90.77(8) ?
    N1 Zn1 O3 . . 147.13(8) ?
    O4 Zn1 O3 . . 58.87(8) ?
    N2 Zn1 O3 . . 85.75(8) ?
    O1 Zn1 C7 . . 104.70(9) ?
    O1W Zn1 C7 . . 119.90(9) ?
    N1 Zn1 C7 . . 122.57(9) ?
    O4 Zn1 C7 . . 29.45(9) ?
    N2 Zn1 C7 . . 91.12(9) ?
    O3 Zn1 C7 . . 29.44(8) ?
    Zn1 O1W HW12 . . 104(3) ?
    Zn1 O1W HW11 . . 116(2) ?
    HW12 O1W HW11 . . 104(3) ?
    C7 O3 Zn1 . . 88.74(18) ?
    C7 O4 Zn1 . . 92.34(18) ?
    C1 O1 Zn1 . . 132.4(2) ?
    C24 N2 C18 . . 117.9(2) ?
    C24 N2 Zn1 . . 128.96(19) ?
    C18 N2 Zn1 . . 113.08(18) ?
    C13 N1 C17 . . 118.0(3) ?
    C13 N1 Zn1 . . 126.8(2) ?
    C17 N1 Zn1 . . 114.67(18) ?
    N2 C24 C23 . . 123.2(3) ?
    N2 C24 H24 . . 118.4 ?
    C23 C24 H24 . . 118.4 ?
    C5 C4 C6 . 2_658 117.2(3) ?
    C5 C4 C3 . . 123.0(3) ?
    C6 C4 C3 2_658 . 119.8(3) ?
    C11 C12 C10 . 2_467 121.8(2) ?
    C11 C12 H12 . . 119.1 ?
    C10 C12 H12 2_467 . 119.1 ?
    N2 C18 C21 . . 122.3(3) ?
    N2 C18 C17 . . 117.1(2) ?
    C21 C18 C17 . . 120.6(3) ?
    C15 C16 C17 . . 116.9(3) ?
    C15 C16 C19 . . 124.2(3) ?
    C17 C16 C19 . . 118.9(3) ?
    C22 C21 C18 . . 117.9(3) ?
    C22 C21 C20 . . 123.8(3) ?
    C18 C21 C20 . . 118.3(3) ?
    C11 C10 C12 . 2_467 118.0(2) ?
    C11 C10 C9 . . 122.8(2) ?
    C12 C10 C9 2_467 . 119.1(2) ?
    C15 C14 C13 . . 119.8(3) ?
    C15 C14 H14 . . 120.1 ?
    C13 C14 H14 . . 120.1 ?
    C2 C3 C4 . . 127.5(3) ?
    C2 C3 H3 . . 116.2 ?
    C4 C3 H3 . . 116.2 ?
    C3 C2 C1 . . 123.6(3) ?
    C3 C2 H2 . . 118.2 ?
    C1 C2 H2 . . 118.2 ?
    C8 C9 C10 . . 128.0(3) ?
    C8 C9 H9 . . 116.0 ?
    C10 C9 H9 . . 116.0 ?
    C6 C5 C4 . . 121.4(3) ?
    C6 C5 H5 . . 119.3 ?
    C4 C5 H5 . . 119.3 ?
    C5 C6 C4 . 2_658 121.3(3) ?
    C5 C6 H6 . . 119.3 ?
    C4 C6 H6 2_658 . 119.3 ?
    C12 C11 C10 . . 120.2(3) ?
    C12 C11 H11 . . 119.9 ?
    C10 C11 H11 . . 119.9 ?
    N1 C17 C16 . . 123.0(3) ?
    N1 C17 C18 . . 117.7(2) ?
    C16 C17 C18 . . 119.2(3) ?
    C14 C15 C16 . . 119.7(3) ?
    C14 C15 H15 . . 120.1 ?
    C16 C15 H15 . . 120.1 ?
    C9 C8 C7 . . 121.7(3) ?
    C9 C8 H8 . . 119.1 ?
    C7 C8 H8 . . 119.1 ?
    C23 C22 C21 . . 119.1(3) ?
    C23 C22 H22 . . 120.4 ?
    C21 C22 H22 . . 120.4 ?
    C22 C23 C24 . . 119.6(3) ?
    C22 C23 H23 . . 120.2 ?
    C24 C23 H23 . . 120.2 ?
    O2 C1 O1 . . 125.7(3) ?
    O2 C1 C2 . . 118.7(3) ?
    O1 C1 C2 . . 115.5(3) ?
    O3 C7 O4 . . 120.0(3) ?
    O3 C7 C8 . . 120.6(3) ?
    O4 C7 C8 . . 119.4(3) ?
    O3 C7 Zn1 . . 61.82(15) ?
    O4 C7 Zn1 . . 58.21(16) ?
    C8 C7 Zn1 . . 176.5(2) ?
    C20 C19 C16 . . 121.5(3) ?
    C20 C19 H19 . . 119.2 ?
    C16 C19 H19 . . 119.2 ?
    C19 C20 C21 . . 121.4(3) ?
    C19 C20 H20 . . 119.3 ?
    C21 C20 H20 . . 119.3 ?
    N1 C13 C14 . . 122.6(3) ?
    N1 C13 H13 . . 118.7 ?
    C14 C13 H13 . . 118.7 ?
    HW22 O2W HW21 . . 105.6(18) ?
loop_
    _geom_hbond_atom_site_label_D
    _geom_hbond_atom_site_label_H
    _geom_hbond_atom_site_label_A
    _geom_hbond_site_symmetry_A
    _geom_hbond_distance_DH
    _geom_hbond_distance_HA
    _geom_hbond_distance_DA
    _geom_hbond_angle_DHA
    O1W HW12 O2 2_557 0.85(3) 1.87(3) 2.687(3) 158(4)
    O1W HW11 O3 2_557 0.86(2) 1.88(3) 2.685(3) 155(3)
    O2W HW21 O2 . 0.816(10) 2.044(14) 2.856(5) 173(5)
