# Supplementary material for: catena-Poly[[[aqua­(1,10-phenanthro­line)zinc(II)]-μ-3,3′-(p-phenyl­ene)di­acrylato] hemihydrate]
Source: Acta Crystallogr Sect E Struct Rep Online. 2009 Jul 18;65(Pt 8):m944. doi: 10.1107/S1600536809025665 (PMC2977088; doi:10.1107/S1600536809025665)
Supplement: Supplementary file 2 [file e-65-0m944-Isup2.hkl]

#
# h,k,l, Fc-squared, Fo-squared, sigma(Fo-squared) and status flag
#
data_I
_shelx_title ' manus in P-1'
_shelx_refln_list_code          4
_shelx_F_calc_maximum      196.53
_exptl_crystal_F_000       502.00
_reflns_d_resolution_high  0.8300
 
loop_
 _symmetry_equiv_pos_as_xyz
 'x, y, z'
 '-x, -y, -z'
 
_cell_length_a     8.9590
_cell_length_b    11.5050
_cell_length_c    11.6910
_cell_angle_alpha  67.219
_cell_angle_beta   76.434
_cell_angle_gamma  89.555
 
_shelx_F_squared_multiplier     1.000
 
loop_
 _refln_index_h
 _refln_index_k
 _refln_index_l
 _refln_F_squared_calc
 _refln_F_squared_meas
 _refln_F_squared_sigma
 _refln_observed_status
   2   0   0     2261.86     1793.04     16.49 o
   3   0   0       11.13        6.33      7.34 o
   4   0   0      529.04      522.99     13.86 o
   5   0   0      683.83      714.99     12.76 o
   6   0   0      127.69      126.16      8.76 o
   7   0   0      350.51      322.71     17.14 o
   8   0   0        9.52        2.45     12.76 o
   9   0   0      337.26      345.06     20.82 o
  10   0   0        1.46       -3.77     15.01 o
 -10   1   0       70.86       89.24     17.26 o
  -9   1   0      196.28      187.32     18.02 o
  -8   1   0     1748.95     1737.45     34.92 o
  -7   1   0       28.71       37.45     13.13 o
  -6   1   0       38.17       28.77      7.75 o
  -5   1   0      452.77      382.33     10.40 o
  -4   1   0      698.41      844.00     17.43 o
  -3   1   0     1285.96     1453.63     18.99 o
   2   1   0     5145.12     4683.25     23.39 o
   3   1   0      633.22      756.07     13.12 o
   4   1   0     1226.46     1310.48     15.91 o
   5   1   0        0.23        2.01      5.87 o
   6   1   0      388.65      373.62     17.07 o
   7   1   0      341.86      345.92     16.97 o
   8   1   0      894.56      923.82     25.26 o
   9   1   0      151.87      137.93     15.58 o
  10   1   0       59.72       53.73     14.94 o
 -10   2   0       56.55       40.82     16.86 o
  -9   2   0      298.51      314.65     21.36 o
  -8   2   0       41.28       53.93     15.14 o
  -7   2   0      657.37      627.19     22.40 o
  -6   2   0      936.91      957.95     23.60 o
  -5   2   0      136.34      153.59     11.57 o
  -4   2   0     2346.49     2464.16     20.37 o
  -3   2   0      846.54      938.42     16.57 o
  -1   2   0     2375.25     2211.71     18.24 o
   3   2   0     2983.70     2811.82     16.11 o
   4   2   0     2810.89     3238.30     41.12 o
   5   2   0     2075.34     2107.76     27.51 o
   6   2   0      116.10      126.26     12.16 o
   7   2   0     1594.41     1539.04     20.45 o
   8   2   0      428.45      430.37     18.69 o
   9   2   0        1.04        3.73     12.00 o
  10   2   0       95.71       80.48     14.77 o
 -10   3   0        1.38       -3.20     16.03 o
  -9   3   0      145.23      166.35     19.33 o
  -8   3   0        5.18       -3.95     14.16 o
  -7   3   0     1196.61     1212.86     29.61 o
  -6   3   0      302.22      305.15     16.11 o
  -5   3   0      619.48      600.89     18.62 o
  -4   3   0      348.57      275.68      8.75 o
  -3   3   0       52.66       34.26      5.50 o
  -2   3   0      221.17      305.25     10.46 o
  -1   3   0     2005.89     1904.96    153.15 o
   0   3   0     2011.94     2638.14     78.23 o
   1   3   0     1063.60     1109.17     17.43 o
   2   3   0      511.29      413.49      6.84 o
   3   3   0      520.88      497.94      6.09 o
   4   3   0     2486.88     2697.49     13.73 o
   5   3   0      624.42      672.46     11.11 o
   6   3   0      626.75      607.71     18.14 o
   7   3   0      869.52      890.32     17.47 o
   8   3   0       11.78        9.26     10.32 o
   9   3   0      434.45      418.84     15.14 o
 -10   4   0       86.34       88.83     19.10 o
  -9   4   0        2.62        7.20     15.91 o
  -8   4   0        1.31       -5.71     14.47 o
  -7   4   0      400.99      399.39     13.95 o
  -6   4   0       13.07       14.86      8.63 o
  -5   4   0      624.09      595.20     19.11 o
  -4   4   0       33.73       34.83      8.94 o
  -3   4   0     3152.51     3267.50     31.25 o
  -2   4   0      448.38      485.98     11.66 o
  -1   4   0      199.33      155.08      4.58 o
   0   4   0      220.05      176.93      3.36 o
   1   4   0      299.98      348.35     12.98 o
   2   4   0     3157.70     3398.52     14.50 o
   3   4   0      426.39      338.75      4.93 o
   4   4   0     2076.08     2117.77     28.43 o
   5   4   0      504.79      537.27      8.71 o
   6   4   0      854.25      870.70     16.00 o
   7   4   0       11.52       10.05      6.11 o
   8   4   0      684.72      713.24     33.06 o
   9   4   0       23.87       28.03      9.43 o
  -9   5   0        2.24        0.34     16.45 o
  -8   5   0       81.75       67.79     16.00 o
  -7   5   0      119.94      122.16     16.52 o
  -6   5   0     1141.25     1132.01     22.58 o
  -5   5   0      147.36      160.85      7.91 o
  -4   5   0     1231.47     1097.40     42.57 o
  -3   5   0        4.30       14.06      5.23 o
  -2   5   0      187.45      239.27      6.42 o
  -1   5   0      575.32      759.45      7.94 o
   0   5   0     1236.01     1272.52     18.31 o
   1   5   0      484.31      407.78     15.50 o
   2   5   0      748.98      747.90     19.46 o
   3   5   0     1467.76     1484.60     11.82 o
   4   5   0      644.47      659.46      7.29 o
   5   5   0      574.85      583.73     12.42 o
   6   5   0       85.28       84.42      7.59 o
   7   5   0       70.37       73.30      9.11 o
   8   5   0       34.09       48.74     12.58 o
   9   5   0        2.24       -4.43      8.59 o
  -9   6   0       23.36       29.66     17.20 o
  -8   6   0        9.06       10.92     15.15 o
  -7   6   0      123.76      131.37     17.22 o
  -6   6   0       20.17       28.31      9.33 o
  -5   6   0      713.21      706.78     12.40 o
  -4   6   0      575.28      554.07     10.50 o
  -3   6   0      169.02      176.09      7.37 o
  -2   6   0     1395.77     1556.06     53.85 o
  -1   6   0       42.65       39.16      4.00 o
   0   6   0      417.59      401.39      4.95 o
   1   6   0     1296.89     1301.00     25.21 o
   2   6   0     2270.10     2274.26     33.67 o
   3   6   0      366.99      332.19     17.73 o
   4   6   0      561.79      540.53      9.03 o
   5   6   0      486.44      494.44     11.54 o
   6   6   0        0.58       -0.12      4.30 o
   7   6   0       83.63       70.96     17.53 o
   8   6   0        6.11        2.83     15.26 o
  -9   7   0       10.98        6.74     17.16 o
  -8   7   0       71.03       87.65     18.33 o
  -7   7   0      441.55      427.68     22.76 o
  -6   7   0      492.47      498.37     22.15 o
  -5   7   0      306.73      281.85     12.38 o
  -4   7   0       16.90       13.63      5.70 o
  -3   7   0      261.74      240.86      6.96 o
  -2   7   0       50.32       47.75      4.72 o
  -1   7   0      379.70      430.65      6.50 o
   0   7   0       20.47       24.16      2.50 o
   1   7   0      919.26      945.89     25.01 o
   2   7   0      290.65      287.11     17.50 o
   3   7   0      146.48      164.86     17.01 o
   4   7   0      156.80      160.65     17.88 o
   5   7   0       34.61       37.70      5.04 o
   6   7   0      211.92      194.94     14.67 o
   7   7   0        2.68      -10.55     15.55 o
   8   7   0       63.00       69.63     20.31 o
  -8   8   0      204.60      201.79     21.16 o
  -7   8   0       20.52       12.88     15.46 o
  -6   8   0       59.82       78.68     15.43 o
  -5   8   0      106.92      114.13     15.35 o
  -4   8   0      301.52      308.13      9.96 o
  -3   8   0     1037.10     1074.00     17.58 o
  -2   8   0       51.96       47.39      5.03 o
  -1   8   0        4.80        4.50      3.73 o
   0   8   0      275.96      246.55     14.31 o
   1   8   0      385.08      382.05     20.77 o
   2   8   0      207.06      195.53     18.24 o
   3   8   0      190.83      169.19     18.44 o
   4   8   0       65.25       60.41     16.65 o
   5   8   0      667.25      685.30     27.50 o
   6   8   0       91.11      113.70     18.93 o
   7   8   0      157.23      173.96     22.41 o
  -8   9   0       10.18       19.55     17.61 o
  -7   9   0      190.81      187.13     19.87 o
  -6   9   0      143.15      126.77     16.93 o
  -5   9   0       26.12       26.37     13.33 o
  -4   9   0      259.05      244.21      9.20 o
  -3   9   0      191.83      205.92      8.68 o
  -2   9   0       63.81       72.77      6.01 o
  -1   9   0       37.34       40.31      4.45 o
   0   9   0      379.97      374.94      7.94 o
   1   9   0       39.86       33.35     16.64 o
   2   9   0      201.04      199.93     17.84 o
   3   9   0       64.13       76.38     17.35 o
   4   9   0      265.60      264.04     21.75 o
   5   9   0        3.52       19.35     16.03 o
   6   9   0       27.73       28.98     17.19 o
  -7  10   0       94.36      101.42     18.12 o
  -6  10   0        0.14       -3.79     14.09 o
  -5  10   0      115.95      141.92     16.53 o
  -4  10   0       66.54       61.49     10.25 o
  -3  10   0      164.89      173.40      8.11 o
  -2  10   0      236.35      259.86      7.70 o
  -1  10   0       68.24       78.59      4.44 o
   0  10   0       43.26       43.37      4.10 o
   1  10   0      390.01      369.94     22.35 o
   2  10   0      312.93      309.24     21.75 o
   3  10   0       37.78       20.38     16.17 o
   4  10   0       65.85       85.98     19.79 o
   5  10   0       30.73       15.54     17.69 o
  -6  11   0      141.81      122.22     17.99 o
  -5  11   0        2.94        6.97     13.21 o
  -4  11   0       37.72       44.57     10.81 o
  -3  11   0      144.03      155.16     11.41 o
  -2  11   0      420.77      529.52     19.99 o
  -1  11   0      118.91      145.74     13.51 o
   0  11   0       28.50       19.87     16.13 o
   1  11   0      219.71      228.03     22.65 o
   2  11   0       27.80       28.30     17.33 o
   3  11   0      111.59      154.37     21.23 o
   4  11   0        6.72        3.32     16.23 o
  -4  12   0       89.40      110.64     12.28 o
  -3  12   0       21.35       13.69     15.94 o
  -2  12   0      210.41      297.74     24.29 o
  -1  12   0       16.04       13.74     18.15 o
   0  12   0       28.90       38.88     19.54 o
   1  12   0       59.57       68.90     20.76 o
   2  12   0      115.20       97.39     20.12 o
  -1 -12   1        5.99       21.18     20.94 o
   0 -12   1      107.01      104.53     20.75 o
   1 -12   1       34.03       47.72     19.83 o
   2 -12   1       44.36       79.24     21.11 o
   3 -12   1      176.23      224.41     24.02 o
  -3 -11   1       67.85       69.10     19.85 o
  -2 -11   1       83.39       82.92     19.76 o
  -1 -11   1       13.18       33.70     18.50 o
   0 -11   1      277.91      270.13     22.64 o
   1 -11   1       68.13       95.91     20.67 o
   2 -11   1      537.53      651.49     19.78 o
   3 -11   1      116.02      121.15     10.63 o
   4 -11   1      377.08      342.51     19.51 o
   5 -11   1       11.68       10.03     10.95 o
  -5 -10   1       60.21       80.52     20.40 o
  -4 -10   1      118.34       94.18     19.58 o
  -3 -10   1       61.95       50.33     17.63 o
  -2 -10   1       20.30       18.15     16.26 o
  -1 -10   1      470.55      475.12     26.27 o
   0 -10   1       16.72       16.40     15.57 o
   1 -10   1      272.12      297.69      9.05 o
   2 -10   1       79.15       87.62      5.73 o
   3 -10   1      229.18      246.96      8.64 o
   4 -10   1      264.99      266.68     20.09 o
   5 -10   1      118.04      121.84     16.04 o
   6 -10   1       83.46       81.01     16.22 o
   7 -10   1       33.94       33.97     16.53 o
  -6  -9   1      304.50      280.26     24.68 o
  -5  -9   1       18.57       16.40     18.30 o
  -4  -9   1      158.88      153.26     20.37 o
  -3  -9   1        0.31        0.68     15.63 o
  -2  -9   1      191.66      197.92     19.05 o
  -1  -9   1      105.85       90.67     17.12 o
   0  -9   1       47.31       41.34      2.93 o
   1  -9   1      160.72      182.97      6.78 o
   2  -9   1       39.46       51.66      5.26 o
   3  -9   1     1125.54     1228.44     21.81 o
   4  -9   1       16.47        9.22      6.57 o
   5  -9   1      432.43      440.50     20.48 o
   6  -9   1       38.89       30.43     14.35 o
   7  -9   1      327.85      361.41     23.10 o
  -7  -8   1      131.09      165.11     22.13 o
  -6  -8   1       10.05       20.68     16.19 o
  -5  -8   1      187.70      181.45     19.14 o
  -4  -8   1      120.76      119.87     18.05 o
  -3  -8   1       20.64       18.72     15.79 o
  -2  -8   1      194.48      197.88     17.99 o
  -1  -8   1       51.70       41.28     15.92 o
   0  -8   1      121.68      109.19      4.47 o
   1  -8   1       24.93       33.52      3.98 o
   2  -8   1      545.79      629.26      9.77 o
   3  -8   1      207.02      213.00     13.94 o
   4  -8   1      159.48      159.96      8.39 o
   5  -8   1       92.35       90.93     14.40 o
   6  -8   1      436.04      448.83     21.80 o
   7  -8   1      265.43      272.52     20.68 o
   8  -8   1      276.09      246.22     22.09 o
  -7  -7   1      113.19      143.59     21.19 o
  -6  -7   1      124.59      119.59     18.55 o
  -5  -7   1      113.09      106.43      5.96 o
  -4  -7   1      261.32      259.76     19.26 o
  -3  -7   1      284.84      286.16     19.20 o
  -2  -7   1       24.29       16.14     13.34 o
  -1  -7   1     1045.93     1045.29     26.86 o
   0  -7   1       82.23       77.43      4.29 o
   1  -7   1      143.45      153.55      5.01 o
   2  -7   1      173.28      189.87      6.61 o
   3  -7   1       52.64       49.17      5.47 o
   4  -7   1      571.11      603.24     11.77 o
   5  -7   1      152.38      133.06     15.12 o
   6  -7   1      421.40      409.19     21.15 o
   7  -7   1       26.35       28.51     15.64 o
   8  -7   1      503.56      522.33     25.98 o
   9  -7   1       13.51       16.86     18.13 o
  -8  -6   1      156.53      188.58     21.20 o
  -7  -6   1       23.79        8.55     15.98 o
  -6  -6   1       27.08       34.95      4.28 o
  -5  -6   1       23.85       20.29      2.83 o
  -4  -6   1     1040.14      982.31     30.66 o
  -3  -6   1        2.66       -2.66     13.06 o
  -2  -6   1      307.46      271.43     16.72 o
  -1  -6   1      639.80      641.22     20.74 o
   0  -6   1      186.86      140.02      9.16 o
   1  -6   1      667.18      693.48     13.57 o
   2  -6   1       57.39       77.92      5.21 o
   3  -6   1      975.20      992.62     10.80 o
   4  -6   1       48.07       44.22      5.75 o
   5  -6   1      282.86      264.85     11.85 o
   6  -6   1       67.55       61.39     14.35 o
   7  -6   1      131.64      130.30     16.85 o
   8  -6   1      159.44      156.25     18.46 o
   9  -6   1      129.72      119.58     19.39 o
  -8  -5   1      186.48      167.45     10.28 o
  -7  -5   1       74.21       61.89     16.51 o
  -6  -5   1        4.09        2.17      4.61 o
  -5  -5   1      472.11      480.94      7.75 o
  -4  -5   1      186.88      187.42      5.49 o
  -3  -5   1       65.04       44.77      3.40 o
  -2  -5   1     1236.94     1140.19     24.14 o
  -1  -5   1      220.03      240.61     14.23 o
   0  -5   1     3132.43     3376.42     74.83 o
   1  -5   1      588.00      749.22      8.90 o
   2  -5   1     1471.74     1628.02     14.54 o
   3  -5   1     1072.22     1139.44     10.50 o
   4  -5   1      412.11      389.62      7.79 o
   5  -5   1       60.99       50.87      6.85 o
   6  -5   1        4.33        4.34      8.95 o
   7  -5   1      719.60      707.46     25.47 o
   8  -5   1        0.34        4.51     15.06 o
   9  -5   1      116.70      119.34     19.33 o
  10  -5   1        7.37        7.25     17.66 o
  -9  -4   1        0.91        5.90      8.70 o
  -8  -4   1       81.15       81.84      9.30 o
  -7  -4   1      161.73      158.62      7.70 o
  -6  -4   1      132.21      137.88     11.74 o
  -5  -4   1      519.50      496.02      8.45 o
  -4  -4   1      514.52      544.62     11.05 o
  -3  -4   1     1854.26     1805.69     24.02 o
  -2  -4   1      317.05      277.38     11.08 o
  -1  -4   1     1400.96     1420.80     22.79 o
   0  -4   1      470.79      552.23     17.53 o
   1  -4   1       13.87        5.41      3.32 o
   2  -4   1       11.58        3.21      4.27 o
   3  -4   1     1795.46     1942.63     26.00 o
   4  -4   1      905.54      877.12     19.56 o
   5  -4   1      391.21      469.07     12.70 o
   6  -4   1      809.27      789.54     16.36 o
   7  -4   1        0.70        8.19     14.26 o
   8  -4   1      207.41      207.30     18.92 o
   9  -4   1       66.48       58.59     17.21 o
  10  -4   1      194.33      177.38     21.28 o
  -9  -3   1       93.87       94.92     10.77 o
  -8  -3   1      252.68      255.58     11.96 o
  -7  -3   1       22.97       14.44      6.42 o
  -6  -3   1      455.23      469.41     12.92 o
  -5  -3   1        1.80        0.68      4.92 o
  -4  -3   1      945.49      938.81      9.68 o
  -3  -3   1     4882.05     5525.18     41.23 o
  -2  -3   1     2662.56     2317.98     14.65 o
   0  -3   1      385.93      293.80      9.61 o
   1  -3   1       26.70       45.23      3.77 o
   2  -3   1      987.84      941.24     11.61 o
   3  -3   1      516.55      463.08     13.01 o
   4  -3   1       48.04       60.32      9.44 o
   5  -3   1      804.18      815.73     20.16 o
   6  -3   1      193.37      211.13     14.65 o
   7  -3   1     1494.19     1430.28     31.40 o
   8  -3   1      253.27      246.49     18.92 o
   9  -3   1        5.14        7.36     14.94 o
  10  -3   1      116.69      128.46     19.68 o
  -9  -2   1      155.00      154.40     11.82 o
  -8  -2   1        2.01       -2.76     11.40 o
  -7  -2   1      541.98      555.76     13.79 o
  -6  -2   1      251.25      256.59     14.70 o
  -5  -2   1     1417.93     1497.01     24.11 o
  -4  -2   1     2891.88     2928.06     19.30 o
  -3  -2   1     1088.59     1263.85     13.15 o
  -2  -2   1      239.44      224.06      4.23 o
  -1  -2   1        3.74        3.16      2.85 o
   1  -2   1      275.70      185.46     12.24 o
   4  -2   1     2409.07     2564.86     29.34 o
   5  -2   1     2888.49     3149.20     35.75 o
   6  -2   1      289.00      275.84     15.15 o
   7  -2   1       80.80       76.08     15.12 o
   8  -2   1       82.36       77.85     15.27 o
   9  -2   1      343.71      348.13     21.88 o
  10  -2   1        1.88        3.39     15.72 o
 -10  -1   1       20.41       16.43     13.88 o
  -9  -1   1      152.84      141.84     16.70 o
  -8  -1   1       63.79       67.17     13.46 o
  -7  -1   1      367.69      351.93     17.24 o
  -6  -1   1       16.31       17.40      7.11 o
  -5  -1   1     1316.44     1372.99     23.59 o
  -4  -1   1      461.03      587.94     10.15 o
  -3  -1   1     3466.01     3956.96     74.32 o
   3  -1   1     2142.82     2057.52     22.34 o
   4  -1   1     3392.72     3492.25     32.55 o
   5  -1   1       34.94       37.22      9.27 o
   6  -1   1      399.02      383.11     16.20 o
   7  -1   1        0.46        8.32     11.99 o
   8  -1   1       70.80       65.66     14.38 o
   9  -1   1       81.45       69.90     16.00 o
  10  -1   1      115.74      130.16     18.43 o
 -10   0   1      152.83      154.56     19.08 o
  -9   0   1       23.30       44.07     14.38 o
  -8   0   1      819.44      863.27     26.08 o
  -7   0   1      210.52      198.75     15.14 o
  -6   0   1      446.10      442.49     12.07 o
  -5   0   1       22.13       46.76      9.73 o
  -4   0   1     4505.71     4576.79     37.46 o
  -3   0   1       19.46       10.26      7.50 o
  -2   0   1     3756.08     3984.14     25.61 o
   3   0   1     1606.11     1324.98     17.69 o
   4   0   1      795.66      681.28     15.35 o
   5   0   1      651.94      692.54     17.48 o
   6   0   1      843.99      870.06     22.66 o
   7   0   1       18.86       21.26      8.27 o
   8   0   1       53.74       36.95     12.89 o
   9   0   1      128.03      120.04     16.62 o
  10   0   1       20.81       40.85     15.31 o
 -10   1   1       41.69       34.41     16.71 o
  -9   1   1      204.32      206.80     18.73 o
  -8   1   1       66.91       53.58     14.86 o
  -7   1   1      166.35      176.84     15.64 o
  -6   1   1      425.31      431.98     12.41 o
  -5   1   1      223.48      189.70     12.38 o
  -4   1   1     2542.66     2567.89     29.37 o
  -3   1   1     1764.93     2025.71     22.87 o
  -2   1   1     7437.81     8265.53     38.23 o
   3   1   1     1000.06     1281.77     16.78 o
   4   1   1     2292.91     2369.12     25.50 o
   5   1   1     1283.27     1214.73     21.54 o
   6   1   1       57.65       52.12      7.48 o
   7   1   1       43.38       44.18      8.37 o
   8   1   1      169.43      176.20     15.64 o
   9   1   1      101.13       97.83     14.70 o
  10   1   1        0.62       -1.63     14.02 o
 -10   2   1      179.73      163.10     19.88 o
  -9   2   1      106.02       90.84     17.20 o
  -8   2   1     1696.94     1770.74     36.05 o
  -7   2   1     1263.69     1232.08     29.14 o
  -6   2   1      147.46      167.60     10.13 o
  -5   2   1      887.68      917.15     21.34 o
  -4   2   1      148.23      224.37     11.71 o
  -3   2   1     3205.15     2793.03     27.37 o
  -2   2   1      155.61      119.54      8.83 o
  -1   2   1     5183.28     5378.08     84.99 o
   1   2   1     5177.11     5600.04     77.24 o
   2   2   1      962.53     1067.59     11.78 o
   3   2   1      269.06      197.32      8.38 o
   4   2   1      226.37      156.06      8.30 o
   5   2   1      128.15      153.60     10.59 o
   6   2   1      388.72      430.14     15.77 o
   7   2   1      394.36      405.12     12.37 o
   8   2   1      988.83      992.30     25.28 o
   9   2   1        8.50       17.94     12.57 o
  10   2   1      167.50      152.84     16.65 o
 -10   3   1       61.40       65.82     18.28 o
  -9   3   1      519.29      505.06     25.09 o
  -8   3   1      501.10      501.42     23.23 o
  -7   3   1        0.09        2.24     14.02 o
  -6   3   1      600.85      595.52     21.34 o
  -5   3   1      250.63      216.91     13.08 o
  -4   3   1      162.39      118.01     10.25 o
  -3   3   1     4036.62     4122.35     49.83 o
  -2   3   1       48.75       36.48      5.21 o
  -1   3   1    38622.55    39038.28    939.79 o
   0   3   1    19462.02    18455.04    131.42 o
   1   3   1      777.21      554.59      7.28 o
   2   3   1     1544.48     1933.76      9.15 o
   3   3   1      476.72      488.16      7.01 o
   4   3   1        7.77        2.60      4.44 o
   5   3   1     2008.74     2038.32     17.56 o
   6   3   1       35.24       35.63      9.69 o
   7   3   1      121.43      138.30      7.45 o
   8   3   1     1000.73     1000.28     24.36 o
   9   3   1       73.93       68.90     13.45 o
  10   3   1      139.01      126.75     16.72 o
 -10   4   1        0.20       -0.11     17.37 o
  -9   4   1      753.41      759.25     29.26 o
  -8   4   1      179.86      184.73     18.99 o
  -7   4   1      618.99      620.02     15.74 o
  -6   4   1      713.07      705.26     17.52 o
  -5   4   1      164.11      164.72     13.58 o
  -4   4   1      161.31      164.83      7.64 o
  -3   4   1      906.24      832.09     11.70 o
  -2   4   1     2325.87     2036.31     16.01 o
  -1   4   1      277.06      368.58      5.99 o
   0   4   1    15524.12    16739.01    170.83 o
   1   4   1      213.83      263.85      5.18 o
   2   4   1     2059.10     2045.08     12.06 o
   3   4   1       44.09       49.83      3.44 o
   4   4   1      799.46      718.71     14.99 o
   5   4   1      190.56      168.28      6.77 o
   6   4   1      105.56      107.63     10.56 o
   7   4   1     1680.94     1657.62     29.00 o
   8   4   1       34.70       27.92     10.53 o
   9   4   1      375.87      400.42     14.94 o
  -9   5   1       24.79       18.91     17.00 o
  -8   5   1       14.66       21.42     15.88 o
  -7   5   1      159.21      174.54     11.24 o
  -6   5   1       13.47       18.84      8.82 o
  -5   5   1      363.72      365.93     12.30 o
  -4   5   1      641.50      623.71     13.12 o
  -3   5   1      540.00      485.87      8.47 o
  -2   5   1      161.83      153.24      5.15 o
  -1   5   1     5535.54     6053.97     32.90 o
   0   5   1     3694.91     4264.32     19.32 o
   1   5   1     1393.28     1208.38     41.40 o
   2   5   1     3585.87     3316.44     16.42 o
   3   5   1      937.29     1124.49     10.61 o
   4   5   1     1143.83     1096.47      9.47 o
   5   5   1        1.00       -0.03      4.24 o
   6   5   1      654.53      679.48     10.93 o
   7   5   1        0.47       -1.82      8.22 o
   8   5   1       84.48      100.39      9.69 o
   9   5   1       89.23       65.67      9.83 o
  -9   6   1        5.66        4.69     16.39 o
  -8   6   1       93.18       85.69     17.33 o
  -7   6   1        5.35        4.46     14.61 o
  -6   6   1      627.54      627.25     15.76 o
  -5   6   1       58.75       56.10      7.12 o
  -4   6   1      843.91      795.82     29.69 o
  -3   6   1        9.09       11.75      5.54 o
  -2   6   1     2271.34     2213.69     15.55 o
  -1   6   1       41.47       26.11      4.37 o
   0   6   1        1.46        1.36      2.98 o
   1   6   1     5209.48     5286.89    139.52 o
   2   6   1     1349.82     1358.97     17.93 o
   3   6   1     1903.79     1948.44     10.47 o
   4   6   1      142.60      144.12      9.23 o
   5   6   1      671.95      691.92     12.55 o
   6   6   1      162.26      164.88      6.80 o
   7   6   1      260.55      237.42     11.65 o
   8   6   1      189.52      188.30     15.49 o
   9   6   1        7.77        8.45     15.70 o
  -9   7   1        1.70        3.86     17.34 o
  -8   7   1       20.50       25.12     16.67 o
  -7   7   1      366.97      352.76     22.09 o
  -6   7   1      149.31      159.22     14.48 o
  -5   7   1      195.62      209.09     11.12 o
  -4   7   1      223.27      213.10      8.30 o
  -3   7   1       29.88       30.77      5.42 o
  -2   7   1      378.46      358.94     11.74 o
  -1   7   1       39.07       41.23      6.40 o
   0   7   1      319.10      325.23      5.71 o
   1   7   1     1096.09     1103.46     10.43 o
   2   7   1      491.27      437.30     19.19 o
   3   7   1      122.17       98.47      4.12 o
   4   7   1      572.82      596.35      6.62 o
   5   7   1      649.64      632.58     11.54 o
   6   7   1      120.63      130.64      5.44 o
   7   7   1      264.56      293.38      9.80 o
   8   7   1       75.60       58.78     18.82 o
  -8   8   1       73.74       91.37     18.83 o
  -7   8   1      422.09      391.01     23.39 o
  -6   8   1       87.30      106.65     16.38 o
  -5   8   1      277.05      278.71     18.30 o
  -4   8   1        1.03        0.52      5.95 o
  -3   8   1      884.45      878.49     11.17 o
  -2   8   1      138.44      137.43      5.87 o
  -1   8   1       61.71       57.86      4.64 o
   0   8   1       35.63       40.70      3.49 o
   1   8   1        6.56        8.98      3.53 o
   2   8   1      763.14      789.24     24.22 o
   3   8   1        2.66        1.96     14.86 o
   4   8   1      717.69      692.63     26.16 o
   5   8   1      568.71      528.25      6.37 o
   6   8   1      459.34      461.34     25.50 o
   7   8   1       13.95       13.43     18.56 o
  -8   9   1      100.81      110.81     20.34 o
  -7   9   1       25.17       14.43     16.07 o
  -6   9   1      379.63      366.50     21.37 o
  -5   9   1       60.10       48.02     13.85 o
  -4   9   1      237.98      236.46     10.16 o
  -3   9   1       36.28       34.06      6.54 o
  -2   9   1        2.34        1.67      5.55 o
  -1   9   1       11.79       13.55      4.78 o
   0   9   1       26.59       20.51      3.51 o
   1   9   1      743.10      648.45      9.92 o
   2   9   1       15.30       29.63     15.72 o
   3   9   1      183.84      195.00     18.00 o
   4   9   1        0.36        2.60     14.12 o
   5   9   1      191.44      193.91     19.77 o
   6   9   1      148.83      116.81     18.53 o
   7   9   1       41.21       56.49     19.80 o
  -7  10   1      218.87      212.25     20.90 o
  -6  10   1       11.72       15.21     15.55 o
  -5  10   1       63.67       82.32     15.37 o
  -4  10   1       36.06       48.68     10.35 o
  -3  10   1       64.94       64.34      7.02 o
  -2  10   1      964.82      958.57     16.36 o
  -1  10   1        0.49        4.06      4.48 o
   0  10   1      245.71      234.82     11.82 o
   1  10   1       64.96       40.73     16.46 o
   2  10   1      316.72      312.83     21.19 o
   3  10   1      166.84      144.16     19.30 o
   4  10   1       54.37       49.21     16.27 o
   5  10   1      152.86      136.77     20.78 o
   6  10   1       31.24       16.22     18.20 o
  -6  11   1        9.87        7.00     14.88 o
  -5  11   1      123.98      109.22     16.37 o
  -4  11   1        6.72        1.38      9.80 o
  -3  11   1      216.12      273.45     23.24 o
  -2  11   1       13.93       14.07      8.23 o
  -1  11   1      194.26      213.18     17.00 o
   0  11   1        9.19        6.86      5.10 o
   1  11   1      266.62      243.25     22.28 o
   2  11   1      220.16      217.67     22.36 o
   3  11   1        2.81        7.10     17.66 o
   4  11   1       43.45       44.40     17.00 o
   5  11   1       10.83        5.33     18.56 o
  -4  12   1       58.38       70.47     11.33 o
  -3  12   1       51.79       75.38     10.60 o
  -2  12   1      159.17      167.22     14.32 o
  -1  12   1      191.69      204.71     22.13 o
   0  12   1       25.46       34.47     19.15 o
   1  12   1       96.81      105.78     20.51 o
   2  12   1       51.20       45.20     19.38 o
   3  12   1      118.19      105.50     20.96 o
  -2  13   1       20.16       37.35     19.13 o
  -1  13   1        0.01       -4.17     18.85 o
   0  13   1       75.28       68.96     18.96 o
  -2 -11   2      134.41      113.63     22.88 o
  -1 -11   2      187.90      181.83     23.82 o
   0 -11   2      229.27      260.86     24.40 o
   1 -11   2        6.66       14.49     19.55 o
   2 -11   2      241.07      269.38     24.26 o
   3 -11   2      103.88      117.60     21.36 o
   4 -11   2       40.23       32.66      9.87 o
   5 -11   2       89.87       95.66     11.53 o
  -4 -10   2       78.00       92.47     21.82 o
  -3 -10   2      183.93      206.89     23.59 o
  -2 -10   2       43.88       31.91     17.40 o
  -1 -10   2      137.74      134.46     21.80 o
   0 -10   2       66.33       83.80     20.37 o
   1 -10   2        1.79        3.39     16.54 o
   2 -10   2      219.56      247.94     10.44 o
   3 -10   2      273.86      237.50     16.41 o
   4 -10   2      139.35      167.61     12.97 o
   5 -10   2       31.31       33.68     11.02 o
   6 -10   2       36.08       34.06     15.27 o
  -5  -9   2      418.67      426.77     27.33 o
  -4  -9   2       84.88       97.34     18.09 o
  -3  -9   2      202.20      204.78     22.39 o
  -2  -9   2       11.35        6.28     17.74 o
  -1  -9   2      511.12      448.14     24.15 o
   0  -9   2       46.16       57.24     18.10 o
   1  -9   2      124.38      118.35      7.00 o
   2  -9   2       45.39       60.47      5.22 o
   3  -9   2     1242.67     1328.31     23.15 o
   4  -9   2      102.76       97.53      7.57 o
   5  -9   2       24.18       25.25     12.86 o
   6  -9   2       34.41       23.27     14.71 o
   7  -9   2        1.31       -4.08     15.35 o
  -6  -8   2      261.17      261.10     22.26 o
  -5  -8   2      185.30      171.34     19.53 o
  -4  -8   2       22.16       26.66     16.30 o
  -3  -8   2      176.39      160.38     18.78 o
  -2  -8   2      146.17      127.25     18.45 o
  -1  -8   2      234.44      285.80     20.09 o
   0  -8   2      290.36      272.14     20.27 o
   1  -8   2       57.99       54.32      4.98 o
   2  -8   2       89.50       87.65      5.72 o
   3  -8   2      864.52      905.31     13.04 o
   4  -8   2       79.74       72.66      7.29 o
   5  -8   2      216.86      235.73     16.41 o
   6  -8   2       13.69        0.67     14.63 o
   7  -8   2      206.18      215.13     19.66 o
   8  -8   2      124.58      124.56     19.13 o
  -7  -7   2       88.19       82.85     17.89 o
  -6  -7   2        9.33       22.24     17.43 o
  -5  -7   2      523.92      530.61     25.77 o
  -4  -7   2      430.00      419.87     22.36 o
  -3  -7   2       33.79       41.62     14.25 o
  -2  -7   2      106.79      100.24     16.24 o
  -1  -7   2      489.02      466.84     22.37 o
   0  -7   2      808.50      729.37     45.05 o
   1  -7   2        0.90        1.94      3.52 o
   2  -7   2     1579.70     1627.08     26.73 o
   3  -7   2        3.31        2.17      5.85 o
   4  -7   2     1785.94     1787.24     18.02 o
   5  -7   2       53.37       44.03     12.67 o
   6  -7   2      440.05      430.05     20.87 o
   7  -7   2       11.88       14.25     14.84 o
   8  -7   2       27.04       33.90     17.24 o
   9  -7   2      107.13       91.22     19.37 o
  -7  -6   2      155.98      157.89     18.91 o
  -6  -6   2      136.56      137.60      5.85 o
  -5  -6   2       30.10       33.57      3.71 o
  -4  -6   2      378.07      341.03      6.50 o
  -3  -6   2       65.49       57.64     15.16 o
  -2  -6   2      162.71      161.23      9.93 o
  -1  -6   2      661.21      593.03     21.55 o
   0  -6   2      166.20      149.53      8.61 o
   1  -6   2     1132.71     1175.87     16.97 o
   2  -6   2      708.28      683.96      9.74 o
   3  -6   2      627.18      632.91     13.52 o
   4  -6   2     1536.97     1488.64     16.12 o
   5  -6   2      315.92      346.19     12.12 o
   6  -6   2      288.63      295.72     18.47 o
   7  -6   2       78.65       89.72     16.10 o
   8  -6   2      121.11      121.66     18.33 o
   9  -6   2       20.13       10.21     16.46 o
  -8  -5   2      189.09      217.51     21.15 o
  -7  -5   2       15.10        7.73     14.83 o
  -6  -5   2       62.39       66.13      7.48 o
  -5  -5   2        2.06        1.23      3.86 o
  -4  -5   2      658.70      616.89      6.61 o
  -3  -5   2        6.47        6.15      3.15 o
  -2  -5   2      606.38      530.41     19.12 o
  -1  -5   2        3.23        6.14     10.75 o
   0  -5   2     1963.58     2124.67     13.79 o
   1  -5   2     2676.75     2940.41     28.24 o
   2  -5   2      280.96      262.28      6.64 o
   3  -5   2     2301.47     2184.80     16.72 o
   4  -5   2      186.06      191.75      7.79 o
   5  -5   2     1080.18     1061.94     17.40 o
   6  -5   2        0.52        8.31     13.70 o
   7  -5   2     1018.03      979.30     28.50 o
   8  -5   2       17.06       11.44     14.96 o
   9  -5   2       45.39       38.15     16.98 o
  10  -5   2       26.70       26.88     18.42 o
  -8  -4   2        2.00        5.68      8.23 o
  -7  -4   2      214.14      233.14      8.67 o
  -6  -4   2       44.49       42.12      7.89 o
  -5  -4   2      110.77      118.15      5.94 o
  -4  -4   2      119.17      110.65      4.84 o
  -3  -4   2      403.41      407.60      5.49 o
  -2  -4   2      623.06      609.84     14.09 o
  -1  -4   2      652.40      589.04      7.20 o
   0  -4   2      470.71      398.93      5.26 o
   1  -4   2      306.51      339.97      9.43 o
   2  -4   2      405.92      381.68      7.13 o
   3  -4   2       56.06       43.16      5.64 o
   4  -4   2      426.86      425.08     10.96 o
   5  -4   2      219.77      208.70     13.14 o
   6  -4   2      248.30      234.23     13.49 o
   7  -4   2      870.98      896.69     27.13 o
   8  -4   2      486.29      445.20     22.71 o
   9  -4   2       70.99       66.68     16.98 o
  10  -4   2        6.64        8.81     16.76 o
  -9  -3   2       41.54       29.90      9.45 o
  -8  -3   2      142.91      163.64     12.25 o
  -7  -3   2      605.05      593.95     11.76 o
  -6  -3   2      119.29      116.69      9.59 o
  -5  -3   2      861.46      839.80     15.67 o
  -4  -3   2       35.59       39.63      4.55 o
  -3  -3   2      480.77      438.41      6.42 o
  -2  -3   2      527.27      565.20     14.87 o
  -1  -3   2     1365.75     1220.14      6.46 o
   0  -3   2      169.89      120.79      2.74 o
   1  -3   2       69.16       98.61      4.40 o
   2  -3   2      307.01      373.78      6.78 o
   3  -3   2      113.67       74.54      9.03 o
   4  -3   2      879.62      768.10     18.24 o
   5  -3   2      101.79      102.08     11.71 o
   6  -3   2      955.88      946.70     14.10 o
   7  -3   2      437.55      429.88     20.95 o
   8  -3   2     1566.46     1543.67     34.95 o
   9  -3   2       38.39       34.09     15.80 o
  10  -3   2      205.01      192.37     20.67 o
  -9  -2   2        3.85        9.59      9.62 o
  -8  -2   2      366.56      381.43     26.18 o
  -7  -2   2        6.59        6.28      7.93 o
  -6  -2   2      587.53      569.26     14.08 o
  -5  -2   2       34.24       44.10      7.68 o
  -4  -2   2     1295.53     1217.73     11.55 o
  -3  -2   2     1196.28     1156.93      9.92 o
  -2  -2   2      846.30      955.18      9.66 o
  -1  -2   2      564.59      663.00      5.89 o
   0  -2   2     1163.45     1556.38     10.15 o
   1  -2   2      907.39      722.23     25.07 o
   2  -2   2      301.35      327.95      7.76 o
   3  -2   2      200.35      198.06      9.67 o
   4  -2   2      871.51     1001.37     19.46 o
   5  -2   2      148.62      116.08     11.40 o
   6  -2   2      158.07      179.79     14.07 o
   7  -2   2      397.36      349.95     19.07 o
   8  -2   2      771.24      743.32     25.66 o
   9  -2   2      254.29      260.14     20.42 o
  10  -2   2      261.64      236.67     21.50 o
  -9  -1   2       66.63       64.10     10.87 o
  -8  -1   2      186.05      153.14     11.32 o
  -7  -1   2      222.96      234.00     15.11 o
  -6  -1   2       47.71       33.46      8.20 o
  -5  -1   2     1037.42     1044.11     34.74 o
  -4  -1   2      806.52      845.40     11.87 o
  -3  -1   2       15.64        9.47      3.48 o
  -2  -1   2     1297.02     1326.42     21.20 o
  -1  -1   2       65.97       57.38      5.41 o
   0  -1   2     9728.64     9319.09     90.79 o
   2  -1   2      422.01      571.37     11.76 o
   3  -1   2      190.77      250.17     10.02 o
   5  -1   2     2285.43     2312.83     30.32 o
   6  -1   2      220.48      226.19     14.30 o
   7  -1   2      971.40      979.88     25.75 o
   8  -1   2      176.57      189.46     17.04 o
   9  -1   2      692.51      740.82     26.91 o
  10  -1   2        2.71       -1.94     15.34 o
  -9   0   2       56.19       75.54     15.40 o
  -8   0   2       16.45       21.25     13.07 o
  -7   0   2        8.97        2.64     12.42 o
  -6   0   2       58.91       65.88      8.54 o
  -5   0   2      290.46      274.10     13.87 o
  -4   0   2      130.88      100.88      9.75 o
  -3   0   2    10387.60    10364.16     51.00 o
  -2   0   2      973.57     1214.69     13.19 o
  -1   0   2     3326.52     4033.62     27.06 o
   2   0   2      690.29      504.86     11.10 o
   3   0   2      737.43      820.98     14.59 o
   4   0   2     2608.26     2746.39     28.49 o
   5   0   2      425.24      485.09     15.60 o
   6   0   2      727.26      737.82     20.03 o
   7   0   2       14.76        3.86     11.82 o
   8   0   2       11.37       -5.92     13.01 o
   9   0   2       62.17       68.29     16.17 o
  10   0   2       68.40       63.76     16.58 o
  -9   1   2       50.48       45.40     15.34 o
  -8   1   2       93.36      115.53     15.80 o
  -7   1   2      231.68      214.65     17.21 o
  -6   1   2      352.47      380.48     12.45 o
  -5   1   2      297.55      342.85     15.29 o
  -4   1   2     4241.54     4549.23     39.76 o
  -3   1   2      563.28      622.77     14.88 o
  -2   1   2      711.25      602.55     12.77 o
  -1   1   2       34.73       42.93      7.49 o
   3   1   2     2145.91     2596.83     23.63 o
   4   1   2      467.62      617.10     14.48 o
   5   1   2     1461.76     1420.00     23.04 o
   6   1   2      704.26      673.57     14.73 o
   7   1   2      407.03      391.33     12.51 o
   8   1   2      104.67      119.58     14.79 o
   9   1   2       83.08       85.11     15.05 o
  10   1   2       91.78      107.03     17.46 o
 -10   2   2        3.57       -5.45     15.91 o
  -9   2   2      159.05      176.92     18.33 o
  -8   2   2       33.44       50.67     14.90 o
  -7   2   2      919.66      936.76     27.09 o
  -6   2   2      151.35      159.25     10.34 o
  -5   2   2     1187.55     1309.87     25.45 o
  -4   2   2     2162.95     2327.15     29.76 o
  -3   2   2      161.73      112.46      8.93 o
  -2   2   2     2071.85     1755.48     20.61 o
   1   2   2     3624.88     3097.73     19.64 o
   2   2   2      878.25      626.45     10.99 o
   3   2   2      174.68      253.16      9.49 o
   4   2   2     1270.47     1345.91     19.48 o
   5   2   2     1227.56     1315.18     21.73 o
   6   2   2      326.98      343.51     14.95 o
   7   2   2       74.45       62.71      8.79 o
   8   2   2       48.36       49.17     12.74 o
   9   2   2      219.49      245.30     18.13 o
  10   2   2        8.38        6.33     14.24 o
  -9   3   2      178.91      158.24     19.05 o
  -8   3   2      990.50      978.61     29.97 o
  -7   3   2      478.12      451.10     21.96 o
  -6   3   2       41.38       26.27     13.93 o
  -5   3   2     1435.18     1480.09     27.65 o
  -4   3   2      208.90      285.59     13.72 o
  -3   3   2     5471.17     6109.56     42.69 o
  -2   3   2      617.15      751.88     18.34 o
  -1   3   2     7496.66     8150.02     89.96 o
   0   3   2     3674.03     3743.38     32.77 o
   1   3   2      805.95      795.67     13.75 o
   3   3   2      998.50     1141.67     10.80 o
   4   3   2     1882.34     2088.93     16.11 o
   5   3   2      117.98       87.82      9.73 o
   6   3   2      566.38      550.52     17.15 o
   7   3   2        5.66        8.12      7.07 o
   8   3   2      581.30      613.12     20.63 o
   9   3   2       24.08       18.05     12.65 o
  10   3   2      100.14      109.29     16.15 o
  -9   4   2        6.16       14.20     16.25 o
  -8   4   2      487.19      541.36     25.36 o
  -7   4   2       74.22       89.06     16.31 o
  -6   4   2     1120.72     1154.89     29.06 o
  -5   4   2      552.65      573.34     19.47 o
  -4   4   2     2304.99     2472.47     20.25 o
  -3   4   2      724.59      753.83     10.79 o
  -2   4   2       20.29        8.52      3.76 o
  -1   4   2     2945.19     2651.42     12.64 o
   0   4   2     3818.88     4412.23     15.74 o
   3   4   2     1839.02     1694.38     13.49 o
   4   4   2        6.26       13.43      4.39 o
   5   4   2      724.78      716.00     21.79 o
   6   4   2       18.72        9.98      9.07 o
   7   4   2       73.47       71.80      8.08 o
   8   4   2       27.95       31.13     10.62 o
   9   4   2       30.80       24.98     12.10 o
  10   4   2       85.03       84.24     14.77 o
  -9   5   2      552.48      516.17     26.78 o
  -8   5   2       57.47       54.48     17.51 o
  -7   5   2      206.84      210.34     11.39 o
  -6   5   2      196.18      194.26     10.61 o
  -5   5   2       49.73       45.09      8.95 o
  -4   5   2      309.60      276.94      9.69 o
  -3   5   2     1495.75     1526.88     26.69 o
  -2   5   2     4649.71     4943.96     25.56 o
   0   5   2     2894.56     2824.45     31.26 o
   1   5   2      506.41      548.12      6.32 o
   2   5   2     1642.46     1551.95     12.82 o
   3   5   2      833.62      794.56     10.59 o
   4   5   2     1127.61     1136.96     19.20 o
   5   5   2      836.45      859.98     10.53 o
   6   5   2      417.49      411.88     14.27 o
   7   5   2      447.36      455.90     13.58 o
   8   5   2       92.67       83.13      9.53 o
   9   5   2      160.57      137.76     11.10 o
  -9   6   2        1.39       13.75     16.77 o
  -8   6   2       54.43       55.22     17.34 o
  -7   6   2      306.51      337.20     13.31 o
  -6   6   2      176.72      151.12     10.41 o
  -5   6   2      175.31      156.21     16.22 o
  -4   6   2       17.54       20.66      7.82 o
  -3   6   2     1156.50     1126.81     12.82 o
  -2   6   2     2290.49     2409.49     23.36 o
  -1   6   2    15483.12    15626.14    225.63 o
   0   6   2        2.43        6.23      3.35 o
   1   6   2     4392.14     4825.81     17.20 o
   2   6   2     1495.75     1508.11     15.46 o
   3   6   2       63.78       48.71      3.75 o
   4   6   2      371.23      364.40      8.66 o
   5   6   2       23.86       27.88      4.74 o
   6   6   2       84.05       81.13      8.16 o
   7   6   2      145.99      131.64     11.63 o
   8   6   2      159.20      163.12     10.67 o
   9   6   2        0.87       -0.91      8.48 o
  -9   7   2      181.38      172.37     21.25 o
  -8   7   2       81.73       60.19     18.21 o
  -7   7   2        8.31       10.69     15.91 o
  -6   7   2      261.22      295.90     12.19 o
  -5   7   2       16.83       13.48      8.29 o
  -4   7   2      183.83      170.29     10.16 o
  -3   7   2      614.56      647.18     16.63 o
  -2   7   2     1311.86     1291.49     13.07 o
  -1   7   2     2843.79     3023.97     54.40 o
   0   7   2      822.69      800.07     14.20 o
   1   7   2     1413.91     1302.96     35.91 o
   2   7   2        8.00       11.49      3.05 o
   3   7   2      279.81      267.36      7.70 o
   4   7   2       48.28       49.66      4.11 o
   5   7   2     1118.70     1141.06     14.69 o
   6   7   2      661.80      644.07      9.97 o
   7   7   2      110.62      118.49     18.74 o
   8   7   2      107.88      109.89      9.40 o
  -8   8   2       30.98       37.17     18.06 o
  -7   8   2      228.78      254.68     22.14 o
  -6   8   2      534.93      532.72     24.91 o
  -5   8   2      181.91      193.71     10.83 o
  -4   8   2      174.62      164.17      8.17 o
  -3   8   2      277.30      269.60      7.55 o
  -2   8   2      747.44      743.09     11.04 o
  -1   8   2       79.23       71.29      5.32 o
   0   8   2     1415.68     1392.82     15.23 o
   1   8   2       59.59       56.87      4.75 o
   2   8   2     1221.55     1246.62     16.87 o
   3   8   2       33.80       29.68      2.74 o
   4   8   2      561.33      553.42      8.34 o
   5   8   2       11.65       13.58      3.63 o
   6   8   2      312.56      323.09     22.54 o
   7   8   2      229.45      224.41     22.05 o
   8   8   2        0.11       11.91     15.47 o
  -8   9   2       53.96       67.92     19.25 o
  -7   9   2      274.96      245.94     22.20 o
  -6   9   2       58.14       53.03     16.62 o
  -5   9   2      201.38      200.37     18.03 o
  -4   9   2       85.03       78.38      8.63 o
  -3   9   2      136.31      128.42      6.87 o
  -2   9   2       97.09      107.68      6.22 o
  -1   9   2       17.50       22.13      4.78 o
   0   9   2      400.34      406.09     11.34 o
   1   9   2       50.92       48.21      6.21 o
   2   9   2     1020.54      984.89      7.94 o
   3   9   2      297.75      315.91     20.39 o
   4   9   2      171.63      207.96     19.78 o
   5   9   2       53.93       44.86      4.65 o
   6   9   2      717.49      714.75     30.27 o
   7   9   2       67.16       60.12     17.73 o
  -7  10   2        1.21       -0.07     16.45 o
  -6  10   2      192.29      209.12     20.15 o
  -5  10   2        8.41        2.02     14.77 o
  -4  10   2      117.89      107.22     11.44 o
  -3  10   2        6.60       11.26      6.55 o
  -2  10   2      716.33      736.55     18.33 o
  -1  10   2      109.02      129.97      7.81 o
   0  10   2       28.05       25.34      4.26 o
   1  10   2      678.75      702.17      8.79 o
   2  10   2        9.84        9.10      2.62 o
   3  10   2      497.02      479.04     24.11 o
   4  10   2        0.14        0.67     15.21 o
   5  10   2      309.28      297.96     22.36 o
   6  10   2       29.19       45.35     17.77 o
  -6  11   2       13.37       27.74     16.75 o
  -5  11   2       40.69       38.49     16.52 o
  -4  11   2       27.37       23.90     10.46 o
  -3  11   2      138.20      175.31     12.23 o
  -2  11   2      178.00      215.00     11.84 o
  -1  11   2        4.25        4.52      5.00 o
   0  11   2       21.32       20.91      3.84 o
   1  11   2      309.37      273.03     17.08 o
   2  11   2      293.82      319.32     22.04 o
   3  11   2      316.25      323.42     23.56 o
   4  11   2       89.01       95.19     18.20 o
   5  11   2      134.63      143.72     20.32 o
  -5  12   2       65.03       78.31     16.49 o
  -4  12   2        6.34        7.88     10.54 o
  -3  12   2      181.27      207.55     12.76 o
  -2  12   2        1.56        1.88      8.90 o
  -1  12   2      155.97      175.32     10.31 o
   0  12   2      200.21      211.35     20.82 o
   1  12   2      110.41       86.01     18.82 o
   2  12   2       25.92       23.23     18.62 o
   3  12   2        0.68       10.01     17.75 o
   4  12   2      151.65      132.68     20.60 o
  -3  13   2       19.85       16.93     17.76 o
  -2  13   2       19.82       29.39     17.51 o
  -1  13   2       60.51       93.87     20.04 o
   0  13   2       45.92       33.10     18.69 o
   1  13   2       21.56       18.19     18.16 o
   2  13   2        8.02       11.81     19.23 o
   0 -11   3       90.24      109.14     23.02 o
   1 -11   3      304.87      341.40     26.67 o
   2 -11   3        3.22        7.11     20.13 o
   3 -11   3       34.93       39.81     20.61 o
  -3 -10   3       24.23       21.31     20.33 o
  -2 -10   3      129.05      137.25     21.03 o
  -1 -10   3      295.66      297.00     24.23 o
   0 -10   3      529.68      516.33     28.19 o
   1 -10   3       64.66       62.29     18.87 o
   2 -10   3       25.20       35.31     19.76 o
   3 -10   3      462.16      481.90     25.13 o
   4 -10   3        8.98        5.60      9.62 o
   5 -10   3       64.88       65.82     11.88 o
  -4  -9   3        0.56        7.30     18.01 o
  -3  -9   3       15.76       10.13     16.67 o
  -2  -9   3      145.50      135.00     20.99 o
  -1  -9   3       47.73       51.34     17.61 o
   0  -9   3      697.16      671.55     28.37 o
   1  -9   3        0.06       -1.01      4.81 o
   2  -9   3       82.33       89.61      8.35 o
   3  -9   3       46.15       40.94      5.96 o
   4  -9   3       68.03       73.76     10.42 o
   5  -9   3       66.40       59.83     13.45 o
   6  -9   3       62.76       65.73     14.54 o
   7  -9   3      201.88      206.21     19.55 o
  -5  -8   3      277.29      297.35     23.20 o
  -4  -8   3        2.88       -2.75     15.84 o
  -3  -8   3      198.28      168.29     20.03 o
  -2  -8   3       17.72       10.15     16.94 o
  -1  -8   3      492.04      460.45     23.75 o
   0  -8   3       13.59       17.43     16.79 o
   1  -8   3      210.15      198.62      3.89 o
   2  -8   3        0.90        2.79      4.49 o
   3  -8   3       10.87       13.14      5.55 o
   4  -8   3      399.14      414.32     10.70 o
   5  -8   3       77.05       78.36     14.04 o
   6  -8   3      179.69      168.75     16.85 o
   7  -8   3       58.95       62.91     16.80 o
   8  -8   3      272.02      225.82     21.66 o
  -6  -7   3      112.39      116.07     18.36 o
  -5  -7   3        1.48       14.21     15.62 o
  -4  -7   3     1161.97     1231.04     33.91 o
  -3  -7   3        7.57        7.21     15.74 o
  -2  -7   3      122.65       85.76     16.50 o
  -1  -7   3        8.43       10.56     15.38 o
   0  -7   3       49.72       51.31     16.91 o
   1  -7   3      318.23      313.68      5.93 o
   2  -7   3       29.04       27.83      5.42 o
   3  -7   3      541.76      560.03     10.64 o
   4  -7   3      155.20      149.97      8.74 o
   5  -7   3      474.45      468.39     19.55 o
   6  -7   3        2.71        6.79     13.86 o
   7  -7   3      147.59      163.57     18.14 o
   8  -7   3       77.37       74.08     17.94 o
  -7  -6   3       68.33       89.48     17.68 o
  -6  -6   3       17.71       26.55     16.21 o
  -5  -6   3      471.53      472.55     23.88 o
  -4  -6   3       90.63       88.58      8.85 o
  -3  -6   3      189.68      182.54     18.02 o
  -2  -6   3      191.11      163.89     17.61 o
  -1  -6   3      281.90      252.39     18.41 o
   0  -6   3     1117.60     1105.81     10.07 o
   1  -6   3       40.28       43.34      4.39 o
   2  -6   3     2050.74     2170.56     25.55 o
   3  -6   3       63.64       68.49      6.44 o
   4  -6   3      475.54      446.54     10.59 o
   5  -6   3      159.58      147.59     15.20 o
   6  -6   3       30.26       16.70     13.17 o
   7  -6   3      441.66      431.30     22.29 o
   8  -6   3       84.71       66.43     17.12 o
   9  -6   3       31.63       20.18     16.75 o
  -7  -5   3        8.73       14.39     15.03 o
  -6  -5   3      498.05      456.20     16.89 o
  -5  -5   3        6.94        7.09      3.71 o
  -4  -5   3      177.39      176.70      4.45 o
  -3  -5   3      785.21      734.08      9.91 o
  -2  -5   3       22.74       31.56      9.41 o
  -1  -5   3     2143.73     2013.08     15.66 o
   0  -5   3      263.50      313.33      4.87 o
   1  -5   3      869.04      848.67      9.01 o
   2  -5   3     2001.94     2137.41     23.28 o
   3  -5   3     3569.68     3623.40     21.74 o
   4  -5   3      761.57      748.77     11.95 o
   5  -5   3       34.75       27.21      8.42 o
   6  -5   3      205.54      181.03     16.26 o
   7  -5   3       58.47       54.81     15.36 o
   8  -5   3      124.76      136.12     18.27 o
   9  -5   3        1.65       -8.04     16.71 o
  -8  -4   3       49.11       51.34     17.64 o
  -7  -4   3        6.35        6.75      7.33 o
  -6  -4   3      491.80      490.93     13.36 o
  -5  -4   3      160.29      150.40      6.19 o
  -4  -4   3      249.88      249.94      9.00 o
  -3  -4   3      138.27      136.68      4.41 o
  -2  -4   3     1088.31     1092.77     16.41 o
  -1  -4   3      198.15      227.22      3.91 o
   0  -4   3      840.03      782.82     11.65 o
   1  -4   3     2439.88     2363.76     32.69 o
   2  -4   3     1734.92     1792.21     17.55 o
   3  -4   3     3122.80     3208.14     21.47 o
   4  -4   3        3.75       10.26      6.98 o
   5  -4   3      790.77      760.56     13.91 o
   6  -4   3       11.86       11.96     13.22 o
   7  -4   3      456.85      498.45     22.13 o
   8  -4   3      185.22      179.81     18.69 o
   9  -4   3       44.73       49.16     17.23 o
  10  -4   3      183.53      173.45     20.86 o
  -8  -3   3        1.42        5.26      8.76 o
  -7  -3   3     1002.44     1048.65     18.28 o
  -6  -3   3        0.56        1.18      7.68 o
  -5  -3   3      782.41      782.38     14.91 o
  -4  -3   3      771.59      796.48     14.12 o
  -3  -3   3      167.87      156.31      4.98 o
  -2  -3   3      162.02      119.64      4.02 o
  -1  -3   3      263.48      325.16      4.95 o
   0  -3   3     1237.83     1296.98     18.24 o
   1  -3   3       39.63       38.55      3.86 o
   2  -3   3     1887.75     1849.93     22.35 o
   3  -3   3      166.17      166.87      6.64 o
   4  -3   3     5620.43     5688.66     32.35 o
   5  -3   3       58.04       41.05      8.02 o
   6  -3   3     1246.64     1238.11     27.84 o
   7  -3   3        9.57        8.84     13.47 o
   8  -3   3       93.45      111.84     16.79 o
   9  -3   3      424.35      444.09     23.91 o
  10  -3   3        0.90       -1.04     16.84 o
  -9  -2   3       12.24        8.70      9.40 o
  -8  -2   3      320.81      317.62     13.19 o
  -7  -2   3      212.85      203.07     10.73 o
  -6  -2   3       23.54       27.44      6.54 o
  -5  -2   3      998.70      969.69     15.95 o
  -4  -2   3      210.92      209.80      6.70 o
  -3  -2   3       52.90       36.80      4.43 o
  -2  -2   3       29.11       37.84      3.67 o
  -1  -2   3      428.40      410.58      5.95 o
   0  -2   3     1703.84     1936.85     11.91 o
   1  -2   3      805.55      596.44      7.16 o
   2  -2   3       13.55        2.47      5.32 o
   3  -2   3      752.36      865.21     16.74 o
   4  -2   3     2487.06     2721.90     30.80 o
   5  -2   3      986.87     1013.95     22.09 o
   6  -2   3      809.81      781.73     22.03 o
   7  -2   3      667.81      650.41     22.75 o
   8  -2   3     1163.01     1144.71     30.66 o
   9  -2   3       34.94       47.83     15.99 o
  10  -2   3      170.70      164.82     19.97 o
  -9  -1   3       37.51       41.55     10.27 o
  -8  -1   3      314.04      319.71     14.39 o
  -7  -1   3       54.19       48.37      8.89 o
  -6  -1   3      310.72      333.95      9.62 o
  -5  -1   3       34.06       31.26      7.37 o
  -4  -1   3     1094.52     1125.95     14.85 o
  -3  -1   3      528.38      612.94      8.48 o
  -2  -1   3      548.54      422.99      5.78 o
   0  -1   3     6423.73     7057.22     28.98 o
   1  -1   3     1708.68     1845.36     13.70 o
   2  -1   3       94.86      125.61      7.93 o
   3  -1   3     1424.34     1354.01     19.67 o
   4  -1   3       33.13       44.53      8.75 o
   5  -1   3      935.19      794.28     19.37 o
   6  -1   3      205.09      203.15     14.34 o
   7  -1   3     2743.27     2737.56     40.57 o
   8  -1   3      193.29      203.76     17.69 o
   9  -1   3      140.74      149.30     17.85 o
  10  -1   3       62.72       71.62     17.35 o
  -9   0   3       77.01       89.19     10.82 o
  -8   0   3       36.15       42.47      9.43 o
  -7   0   3       52.03       51.85      8.96 o
  -6   0   3      156.09      153.81      7.92 o
  -5   0   3      215.14      211.76      9.21 o
  -4   0   3       44.66       77.66      6.57 o
  -3   0   3      205.55      194.30      7.03 o
  -2   0   3      915.32      847.40      9.92 o
  -1   0   3     5635.28     5831.94     34.25 o
   0   0   3     1275.58     1495.04     19.36 o
   1   0   3     6490.53     7422.80     34.68 o
   3   0   3      692.17      480.46     12.67 o
   4   0   3      652.29      712.92     16.27 o
   5   0   3     2240.91     2315.62     29.80 o
   6   0   3      211.66      194.57     13.71 o
   7   0   3      809.16      800.19     23.32 o
   8   0   3      210.55      209.16     16.57 o
   9   0   3      340.07      369.67     20.89 o
  10   0   3       22.79       42.16     15.63 o
  -9   1   3      110.25      111.36     16.84 o
  -8   1   3       65.76       65.56     15.29 o
  -7   1   3      858.08      893.73     26.20 o
  -6   1   3       96.67      104.29     14.21 o
  -5   1   3      127.50      121.66      8.70 o
  -4   1   3       48.14       40.22      8.81 o
  -3   1   3     3970.14     4251.08     36.23 o
   0   1   3      964.33      706.12      9.94 o
   2   1   3     3194.26     3572.13     26.39 o
   3   1   3       63.84       46.13      7.31 o
   5   1   3      288.02      356.62     13.82 o
   6   1   3     1011.54      952.03     18.18 o
   7   1   3        6.93       14.75     11.78 o
   8   1   3      949.39      899.29     25.59 o
   9   1   3       35.37       39.43     13.91 o
  10   1   3      204.43      208.84     19.03 o
  -9   2   3        0.69        8.01     15.44 o
  -8   2   3      346.34      350.77     21.32 o
  -7   2   3       87.12       99.51     15.86 o
  -6   2   3      254.39      234.93     16.97 o
  -5   2   3       13.82       19.10      7.58 o
  -4   2   3     1062.65      939.32     20.79 o
  -3   2   3     1527.84     1537.68     23.39 o
  -2   2   3      450.09      474.22     13.15 o
  -1   2   3      968.79      908.14     15.38 o
   0   2   3      237.96      260.93      9.55 o
   1   2   3      707.19      837.08     13.40 o
   2   2   3      546.28      761.56     13.06 o
   4   2   3      438.23      395.19     12.62 o
   5   2   3     2486.77     2736.73     30.99 o
   6   2   3      392.48      405.80     11.19 o
   7   2   3      540.29      544.07     16.51 o
   8   2   3      829.25      862.44     24.59 o
   9   2   3      291.05      287.20     19.13 o
  10   2   3      162.86      168.55     18.05 o
  -9   3   3       71.97       75.81     17.58 o
  -8   3   3        1.02       -3.45     15.34 o
  -7   3   3      417.60      429.32     21.81 o
  -6   3   3     1127.41     1084.01     28.00 o
  -5   3   3      157.65      148.33     13.61 o
  -4   3   3     3926.42     3995.14     41.10 o
  -3   3   3     3157.47     3502.02     35.18 o
  -2   3   3     2101.53     2327.68     16.17 o
   1   3   3      687.05      937.61     14.09 o
   2   3   3      587.15      706.37     12.99 o
   3   3   3        1.04        6.86      6.82 o
   4   3   3      598.77      557.28      9.84 o
   5   3   3       16.96       14.88      8.43 o
   6   3   3      717.42      720.75     13.62 o
   7   3   3      343.46      346.07     11.70 o
   8   3   3       37.53       41.46     12.48 o
   9   3   3      669.41      679.30     23.61 o
  10   3   3       56.94       34.40     13.96 o
  -9   4   3       17.65       28.87     17.32 o
  -8   4   3       38.17       34.30     16.53 o
  -7   4   3       59.89       78.01     16.53 o
  -6   4   3      326.21      333.04     19.76 o
  -5   4   3      940.10      950.82     14.37 o
  -4   4   3      252.57      229.15      7.61 o
  -3   4   3     1376.66     1207.08     12.31 o
  -2   4   3      555.68      557.14     18.70 o
  -1   4   3      176.77      181.07      4.21 o
   0   4   3      159.14      155.40      5.78 o
   1   4   3       48.51       48.73      4.11 o
   2   4   3      377.54      425.71      7.77 o
   3   4   3      116.88       69.83      8.27 o
   4   4   3      959.39      831.54     24.99 o
   5   4   3        8.00       12.84      7.52 o
   6   4   3     1429.42     1488.80     25.16 o
   7   4   3       13.09        9.73      7.33 o
   8   4   3      134.28      163.24     13.82 o
   9   4   3      125.54      114.94     13.84 o
  10   4   3       89.77       80.84     15.63 o
  -9   5   3        4.75       -3.74     17.55 o
  -8   5   3       82.24       84.90     18.04 o
  -7   5   3        0.13        6.99      8.43 o
  -6   5   3      596.81      625.95     24.42 o
  -5   5   3        8.83       15.04      7.20 o
  -4   5   3      936.35      924.97     13.09 o
  -3   5   3      386.71      317.41      8.04 o
  -2   5   3     2022.54     2161.34     19.09 o
  -1   5   3      874.33     1004.63     11.34 o
   0   5   3     1396.86     1176.41     17.68 o
   1   5   3     1476.32     1309.18     10.30 o
   2   5   3      468.13      526.38      9.76 o
   3   5   3     1951.45     2084.19     19.96 o
   4   5   3        0.51        6.38      4.48 o
   5   5   3      832.28      844.66     17.33 o
   6   5   3       23.73       14.67      9.61 o
   7   5   3      102.29       88.91     11.25 o
   8   5   3      156.79      164.46     13.83 o
   9   5   3       72.82       53.38     12.37 o
  -9   6   3      219.32      213.53     23.03 o
  -8   6   3        6.24       10.82     16.69 o
  -7   6   3      118.17      108.07      9.97 o
  -6   6   3        1.15       -5.28     14.77 o
  -5   6   3      728.46      696.36     24.47 o
  -4   6   3      254.28      269.45      7.30 o
  -3   6   3      513.67      498.96      8.76 o
  -2   6   3       27.39       48.87      4.19 o
  -1   6   3     1311.39     1342.41     11.84 o
   0   6   3     2527.21     2596.48     15.11 o
   1   6   3      353.98      383.06      6.62 o
   2   6   3     1397.24     1404.40     11.08 o
   3   6   3      542.83      565.23      8.63 o
   4   6   3       99.07       87.55      6.78 o
   5   6   3     1106.32     1087.77     15.57 o
   6   6   3        5.88        0.30      7.65 o
   7   6   3       11.78       11.13      5.98 o
   8   6   3       18.63       20.24      8.82 o
   9   6   3       19.80       37.52      9.39 o
  -8   7   3      156.70      166.34     21.11 o
  -7   7   3      121.16      107.08     18.50 o
  -6   7   3        1.01        2.34      7.54 o
  -5   7   3      792.52      805.75     26.68 o
  -4   7   3       25.09       30.11      8.62 o
  -3   7   3     1564.56     1610.73     12.86 o
  -2   7   3      981.61      961.87     21.68 o
  -1   7   3     1412.00     1463.96     13.07 o
   0   7   3       19.37       20.82      4.55 o
   1   7   3      805.87      749.65      8.80 o
   2   7   3      792.68      800.98      8.98 o
   3   7   3      202.06      215.48      5.80 o
   4   7   3      890.30      897.48     10.25 o
   5   7   3      499.32      484.99     11.33 o
   6   7   3       32.89       25.31      7.57 o
   7   7   3       71.30       57.67      8.77 o
   8   7   3       18.43       28.27      8.87 o
   9   7   3        0.99       -6.82     16.76 o
  -8   8   3      118.10      111.85     20.74 o
  -7   8   3       17.23       15.98     16.91 o
  -6   8   3      468.18      477.78     14.31 o
  -5   8   3      100.63      106.03      9.24 o
  -4   8   3      927.10      913.74     26.44 o
  -3   8   3      291.56      308.40      9.27 o
  -2   8   3       53.90       53.70      6.44 o
  -1   8   3      448.08      453.85      8.82 o
   0   8   3       96.62      111.04      6.05 o
   1   8   3      346.40      338.79      7.90 o
   2   8   3       45.11       48.35      4.50 o
   3   8   3      726.84      767.96     14.54 o
   4   8   3       31.07       30.74      4.54 o
   5   8   3        5.06        6.68      4.63 o
   6   8   3      440.10      429.98      8.94 o
   7   8   3      174.83      151.04     19.56 o
   8   8   3       17.80       15.36     17.80 o
  -7   9   3      246.40      256.90     23.28 o
  -6   9   3      164.73      177.32     20.25 o
  -5   9   3       21.30       39.65      8.85 o
  -4   9   3      246.08      262.51     11.16 o
  -3   9   3       65.43       59.50      6.14 o
  -2   9   3     5450.63     5360.48     35.76 o
  -1   9   3      191.91      183.11      6.38 o
   0   9   3      278.51      286.48      8.90 o
   1   9   3       65.53       67.96      6.10 o
   2   9   3      511.06      522.00      9.79 o
   3   9   3       56.24       55.03      4.20 o
   4   9   3      218.05      194.02      5.36 o
   5   9   3      207.72      199.45      8.33 o
   6   9   3       44.68       48.89      7.37 o
   7   9   3      265.04      317.11     24.61 o
  -7  10   3       92.32       77.98     19.35 o
  -6  10   3       38.43       43.91     17.00 o
  -5  10   3       87.91      106.83     17.14 o
  -4  10   3        0.08        3.94      9.53 o
  -3  10   3      823.96      789.96     14.09 o
  -2  10   3        9.00       14.31      5.27 o
  -1  10   3      561.07      579.74     10.54 o
   0  10   3        1.59        2.16      4.67 o
   1  10   3      350.46      352.44      9.64 o
   2  10   3      481.98      464.01      8.74 o
   3  10   3       21.22       20.61      3.44 o
   4  10   3      262.70      244.70     15.51 o
   5  10   3       22.53       31.70     17.05 o
   6  10   3      180.82      198.32     22.25 o
   7  10   3       10.92       20.19     18.23 o
  -6  11   3      210.97      192.19     21.36 o
  -5  11   3        0.97        1.61     15.28 o
  -4  11   3       86.87       80.77     11.46 o
  -3  11   3       10.79        1.38      9.40 o
  -2  11   3      366.17      348.97     11.48 o
  -1  11   3     1040.11     1014.79     19.98 o
   0  11   3       37.05       31.98      5.05 o
   1  11   3      643.10      624.22      9.43 o
   2  11   3       80.78       76.38     16.49 o
   3  11   3      313.26      297.03     21.28 o
   4  11   3       64.06       58.34     17.05 o
   5  11   3      320.40      288.42     22.88 o
   6  11   3       57.38       55.10     17.89 o
  -5  12   3       47.62       43.47     16.04 o
  -4  12   3        5.08        0.28     10.30 o
  -3  12   3      187.51      164.69     18.93 o
  -2  12   3       85.96       93.57     10.90 o
  -1  12   3       11.96       10.04      8.63 o
   0  12   3      195.24      220.40     10.59 o
   1  12   3       99.84       93.93     18.54 o
   2  12   3      259.79      284.65     22.31 o
   3  12   3      119.19       96.60     18.69 o
   4  12   3       74.29      108.12     18.98 o
  -3  13   3       27.70       39.56     11.16 o
  -2  13   3       13.34       21.95      9.85 o
  -1  13   3       19.15       27.38     17.47 o
   0  13   3      265.44      286.75     22.86 o
   1  13   3       20.75       30.24     18.32 o
   2  13   3      158.85      144.16     21.34 o
  -1 -10   4       97.27      111.19     20.56 o
   0 -10   4      328.42      287.38     25.85 o
   1 -10   4      293.09      266.85     23.64 o
   2 -10   4       37.55       36.86     18.56 o
   3 -10   4      336.83      363.81     27.80 o
   4 -10   4      112.82      121.03     11.33 o
   5 -10   4        4.34       -6.06     10.35 o
  -3  -9   4       27.12       42.80     20.99 o
  -2  -9   4      326.81      349.01     24.72 o
  -1  -9   4      201.83      197.98     21.81 o
   0  -9   4      221.78      222.87     22.76 o
   1  -9   4      233.98      243.06     22.37 o
   2  -9   4       23.23       19.25      4.54 o
   3  -9   4       49.44       39.55      9.01 o
   4  -9   4        6.97       -0.44      9.43 o
   5  -9   4      159.40      167.88     16.10 o
   6  -9   4        1.99        8.18     13.76 o
  -4  -8   4      601.60      525.50     27.08 o
  -3  -8   4      133.14      119.22     18.96 o
  -2  -8   4      132.11      150.34     19.78 o
  -1  -8   4        3.44       20.44     18.40 o
   0  -8   4     1231.61     1319.32     36.34 o
   1  -8   4        1.43       -0.71      2.56 o
   2  -8   4       98.84       85.81      5.55 o
   3  -8   4        9.56        5.72      4.72 o
   4  -8   4      458.03      470.02     11.13 o
   5  -8   4       34.97       32.63     12.69 o
   6  -8   4      171.62      166.40     16.92 o
   7  -8   4      124.50      119.76     17.98 o
  -5  -7   4       52.22       60.25     18.24 o
  -4  -7   4        8.94        7.11     15.76 o
  -3  -7   4      112.57      129.46     19.26 o
  -2  -7   4       33.45       30.79     16.48 o
  -1  -7   4     1828.30     1813.06     39.21 o
   0  -7   4        4.68        3.41      1.66 o
   1  -7   4      235.94      252.39      5.15 o
   2  -7   4       28.09       37.55      5.47 o
   3  -7   4       84.09       80.20      6.69 o
   4  -7   4       22.20       17.03      6.49 o
   5  -7   4      122.78      112.52     14.41 o
   6  -7   4      181.91      173.80     16.60 o
   7  -7   4       58.96       46.99     15.33 o
   8  -7   4      431.83      435.21     24.49 o
  -6  -6   4       23.55       43.81     17.11 o
  -5  -6   4       62.22       71.92     16.83 o
  -4  -6   4       72.78       73.55     16.44 o
  -3  -6   4      237.77      239.77     18.79 o
  -2  -6   4      270.91      238.46     19.79 o
  -1  -6   4      345.77      312.73      8.35 o
   0  -6   4     1487.94     1498.17     14.34 o
   1  -6   4      635.04      655.55      7.41 o
   2  -6   4       61.07       53.11      5.70 o
   3  -6   4      745.39      731.23     19.44 o
   4  -6   4        0.26       -0.89      6.67 o
   5  -6   4      408.21      406.84     18.43 o
   6  -6   4       84.20       97.62     14.72 o
   7  -6   4      582.73      576.45     24.39 o
   8  -6   4      146.15      153.00     18.97 o
   9  -6   4       65.52       67.75     18.40 o
  -7  -5   4       78.55       85.48     18.80 o
  -6  -5   4       36.64       33.81     15.50 o
  -5  -5   4      390.85      398.86      9.10 o
  -4  -5   4       39.22       42.54      3.22 o
  -3  -5   4      302.64      284.17     10.77 o
  -2  -5   4      360.98      347.54     13.41 o
  -1  -5   4      754.20      750.27      9.92 o
   0  -5   4     1628.95     1584.85     13.38 o
   1  -5   4        0.96        2.71      3.27 o
   2  -5   4      369.16      335.01      7.75 o
   3  -5   4       46.96       45.11      6.17 o
   4  -5   4      503.61      508.96     18.40 o
   5  -5   4      214.22      205.03     15.27 o
   6  -5   4      190.66      163.97     16.04 o
   7  -5   4      385.22      340.26     20.44 o
   8  -5   4       17.15       11.38     15.33 o
   9  -5   4       43.79       51.61     17.47 o
  -7  -4   4      153.05      142.27      9.68 o
  -6  -4   4      137.01      146.86     17.66 o
  -5  -4   4      267.92      279.89     10.42 o
  -4  -4   4      501.68      504.82     12.30 o
  -3  -4   4      491.91      467.26      6.65 o
  -2  -4   4        0.22        1.20      2.65 o
  -1  -4   4      379.50      342.36      5.46 o
   0  -4   4      492.34      495.38     15.33 o
   1  -4   4      839.11      789.16     12.73 o
   2  -4   4     1194.65     1272.93     21.10 o
   3  -4   4      795.38      816.50     15.03 o
   4  -4   4     1872.26     1900.21     20.54 o
   5  -4   4      144.56      159.55      9.82 o
   6  -4   4      244.75      246.18     17.31 o
   7  -4   4       58.78       56.41     14.60 o
   8  -4   4      407.32      370.96     21.91 o
   9  -4   4       49.96       44.92     16.77 o
  10  -4   4        8.34        7.60     17.20 o
  -8  -3   4       53.93       75.19     10.02 o
  -7  -3   4       81.10       75.76      9.14 o
  -6  -3   4      671.46      638.49     15.02 o
  -5  -3   4       23.17       18.83      7.13 o
  -4  -3   4     2235.46     2272.47     16.59 o
  -3  -3   4       18.83       14.27      4.23 o
  -2  -3   4      274.94      265.45      5.53 o
  -1  -3   4      277.00      240.12      4.91 o
   0  -3   4      148.65      140.10      4.72 o
   1  -3   4     1255.83     1370.34     12.86 o
   2  -3   4      283.65      233.68      6.60 o
   3  -3   4      320.86      264.98      7.43 o
   4  -3   4      681.82      701.37     13.15 o
   5  -3   4      740.62      725.56     14.56 o
   6  -3   4       42.69       41.93     12.80 o
   7  -3   4      394.69      379.13     19.79 o
   8  -3   4      111.14      119.15     16.46 o
   9  -3   4        1.29        4.96     15.10 o
  10  -3   4      162.21      157.62     20.24 o
  -8  -2   4       66.36       66.13      9.90 o
  -7  -2   4      854.69      812.31     17.29 o
  -6  -2   4        0.37        1.52      6.30 o
  -5  -2   4      499.22      543.25     13.10 o
  -4  -2   4      618.31      572.41     14.34 o
  -3  -2   4       50.78       53.06      5.12 o
  -2  -2   4     1865.88     1889.57     18.19 o
  -1  -2   4      377.03      330.30      4.78 o
   0  -2   4      669.13      551.46      7.58 o
   1  -2   4      677.78      701.81      7.18 o
   2  -2   4     3696.70     3882.54     44.65 o
   3  -2   4      335.93      403.21      9.55 o
   4  -2   4     2000.27     2028.15     27.89 o
   5  -2   4      374.52      405.70     15.85 o
   6  -2   4       75.93       88.30     13.52 o
   7  -2   4      600.79      606.43     22.68 o
   8  -2   4      831.30      799.17     26.69 o
   9  -2   4      417.57      394.74     22.63 o
  10  -2   4       12.42        9.42     16.22 o
  -8  -1   4      144.00      149.99     10.95 o
  -7  -1   4       39.53       49.79      9.09 o
  -6  -1   4      681.26      656.63     14.67 o
  -5  -1   4      166.79      171.13      9.46 o
  -4  -1   4      187.19      179.93      8.48 o
  -3  -1   4     2765.68     2719.24     25.71 o
  -2  -1   4        9.41        4.40      3.63 o
  -1  -1   4     1317.58     1192.98     13.19 o
   0  -1   4     1012.35     1318.75     11.60 o
   1  -1   4     3665.43     4166.86     17.92 o
   2  -1   4     1203.98     1429.16     19.57 o
   3  -1   4     3333.06     3167.20     30.79 o
   4  -1   4     1262.47     1177.31     21.31 o
   5  -1   4      610.88      701.41     18.78 o
   6  -1   4      775.06      831.87     22.11 o
   7  -1   4        3.17       10.19     12.28 o
   8  -1   4      111.36      126.87     15.85 o
   9  -1   4       64.62       55.97     15.26 o
  10  -1   4      182.37      186.35     19.49 o
  -9   0   4        8.26       10.89      9.36 o
  -8   0   4      163.90      187.18     11.74 o
  -7   0   4       25.14       22.38      8.38 o
  -6   0   4      369.62      374.32     11.75 o
  -5   0   4      102.73       96.79      6.57 o
  -4   0   4      539.03      518.28     11.00 o
  -3   0   4       20.75       45.52      5.68 o
  -2   0   4     1083.45     1198.69      9.20 o
  -1   0   4       33.87       22.97      3.71 o
   0   0   4     3776.26     3501.14     15.07 o
   1   0   4    11708.22    11453.17     65.41 o
   2   0   4      193.22      214.63      9.48 o
   3   0   4     8209.11     8710.49     49.14 o
   4   0   4      481.87      596.77     15.78 o
   5   0   4     2755.91     2769.53     33.71 o
   6   0   4       82.54       93.00     12.00 o
   7   0   4       48.68       41.20     13.16 o
   8   0   4      171.95      179.14     16.39 o
   9   0   4      300.46      283.17     19.59 o
  10   0   4      217.06      194.24     19.46 o
  -9   1   4       90.45       96.81     10.51 o
  -8   1   4        2.81       -2.67      8.99 o
  -7   1   4      509.48      529.78     14.35 o
  -6   1   4       10.00        8.22      7.34 o
  -5   1   4      651.15      626.36      9.60 o
  -4   1   4       30.32       31.63      6.18 o
  -3   1   4      753.28      786.47     14.69 o
  -2   1   4      306.76      290.82     10.39 o
  -1   1   4      633.49      584.06      5.73 o
   0   1   4     3449.49     3125.81     12.38 o
   1   1   4     3803.92     4551.84     20.89 o
   2   1   4     4678.59     5262.67     35.13 o
   3   1   4     3138.74     3783.50     32.33 o
   4   1   4     3476.39     3313.42     33.09 o
   5   1   4      947.32      889.13     19.71 o
   6   1   4     1043.32     1085.25     16.96 o
   7   1   4       41.43       48.99     12.62 o
   8   1   4       95.79       82.74     13.95 o
   9   1   4      113.88      124.16     16.38 o
  10   1   4       12.40       15.36     14.82 o
  -9   2   4        8.02        1.82      9.29 o
  -8   2   4      408.65      396.49     22.63 o
  -7   2   4      196.82      193.23     17.83 o
  -6   2   4       83.36       83.38     15.26 o
  -5   2   4      708.07      702.69     12.75 o
  -4   2   4       80.75       63.62     10.64 o
  -3   2   4     1481.24     1424.16     12.54 o
  -2   2   4      150.09      206.95      8.93 o
  -1   2   4      624.61      695.39     14.82 o
   1   2   4     1207.91     1001.15     12.02 o
   2   2   4     2286.21     2112.38     22.70 o
   3   2   4       65.16       61.92      7.81 o
   4   2   4      621.60      543.30     14.74 o
   5   2   4      513.45      536.15     16.27 o
   6   2   4     2547.96     2551.82     29.04 o
   7   2   4      689.27      637.01     21.06 o
   8   2   4      390.07      382.65     19.58 o
   9   2   4        6.69        2.11     13.59 o
  10   2   4      101.72      104.76     16.69 o
  -9   3   4       48.08       48.87     18.32 o
  -8   3   4      262.70      269.39     21.26 o
  -7   3   4       45.49       56.24     15.67 o
  -6   3   4     1591.84     1565.97     33.24 o
  -5   3   4       42.07       34.23      7.37 o
  -4   3   4      266.03      253.14     14.21 o
  -3   3   4      599.27      597.49     17.33 o
  -2   3   4      704.67      616.87     15.77 o
  -1   3   4        7.65        2.62      6.80 o
   0   3   4        3.82        4.65      6.72 o
   1   3   4      255.20      184.36      9.22 o
   2   3   4        1.23       14.90      6.49 o
   3   3   4      251.99      283.27     10.73 o
   4   3   4       10.15       21.26      7.58 o
   5   3   4      726.75      639.77     17.13 o
   6   3   4       20.73       19.12      7.04 o
   7   3   4     2719.20     2659.38     26.41 o
   8   3   4       12.39       10.81     11.60 o
   9   3   4      388.79      383.68     20.35 o
  10   3   4      136.33      164.24     17.38 o
  -9   4   4      109.28      104.43     20.27 o
  -8   4   4        6.53        6.31     16.26 o
  -7   4   4      454.62      460.92     23.80 o
  -6   4   4      380.77      343.02     20.16 o
  -5   4   4        2.88        5.53      9.20 o
  -4   4   4      781.20      791.08     16.92 o
  -3   4   4      560.24      492.70      7.30 o
  -2   4   4     1825.01     1487.26    122.00 o
  -1   4   4        1.60       10.25      3.19 o
   0   4   4     2115.59     2432.22     14.29 o
   2   4   4      333.20      240.31     10.34 o
   3   4   4      291.37      388.64      9.18 o
   4   4   4       10.03       20.40      7.46 o
   5   4   4      668.11      666.76     17.35 o
   6   4   4      583.76      607.25     18.23 o
   7   4   4     1052.42     1071.50     17.55 o
   8   4   4      104.71      114.28     13.38 o
   9   4   4      714.43      785.18     25.31 o
  10   4   4        4.74        4.37     13.78 o
  -9   5   4       52.20       51.97     19.69 o
  -8   5   4       62.35       73.06     18.37 o
  -7   5   4      185.04      169.62     10.41 o
  -6   5   4      150.24      182.96     18.02 o
  -5   5   4      280.03      273.95      9.89 o
  -4   5   4        7.70        4.68      5.04 o
  -3   5   4     1075.37     1040.77     11.19 o
  -2   5   4      279.53      275.77     12.86 o
  -1   5   4     1434.19     1380.99     16.80 o
   0   5   4      284.10      300.59      6.21 o
   1   5   4     2520.40     2473.75     21.70 o
   2   5   4      495.76      447.68      7.49 o
   3   5   4      131.77      131.19      6.41 o
   4   5   4      634.13      692.37     15.51 o
   5   5   4       35.77       44.60      8.77 o
   6   5   4      840.62      875.38     14.51 o
   7   5   4       20.98       24.27      7.72 o
   8   5   4      940.06      897.54     24.03 o
   9   5   4       18.98       20.53     11.77 o
  10   5   4      179.22      209.19     17.04 o
  -8   6   4       28.11       36.37     18.17 o
  -7   6   4        1.09        0.13      8.08 o
  -6   6   4       63.78       79.05     16.48 o
  -5   6   4      240.97      233.86      9.32 o
  -4   6   4     1318.14     1314.14     15.24 o
  -3   6   4        4.59       12.24      6.03 o
  -2   6   4     1808.86     1764.61     11.52 o
  -1   6   4      291.39      226.34      5.11 o
   0   6   4     1673.17     1729.47     17.78 o
   1   6   4     1522.99     1543.95     12.48 o
   3   6   4      180.52      143.54      5.69 o
   4   6   4       74.07       64.90      5.49 o
   5   6   4     1125.53     1138.65     20.69 o
   6   6   4      177.46      174.53     12.25 o
   7   6   4        2.09       -0.31      6.71 o
   8   6   4      346.58      350.30     17.08 o
   9   6   4       13.06       24.14     12.05 o
  -8   7   4        0.08        2.22     17.61 o
  -7   7   4      129.75      118.06     19.35 o
  -6   7   4      221.51      192.99     19.29 o
  -5   7   4      339.11      334.79     20.66 o
  -4   7   4      223.48      228.34      9.00 o
  -3   7   4      944.18      977.01     26.45 o
  -2   7   4       76.73       76.00      4.71 o
  -1   7   4        4.01        8.50      4.08 o
   0   7   4      577.10      538.96      8.83 o
   1   7   4       15.18       17.54      4.44 o
   2   7   4      708.02      726.08      9.60 o
   3   7   4      440.43      455.39      8.12 o
   4   7   4      374.35      387.84      8.42 o
   5   7   4       76.53       75.43      6.17 o
   6   7   4      213.55      202.91     10.18 o
   7   7   4       57.59       61.85      6.78 o
   8   7   4        0.15        3.70      8.51 o
   9   7   4      203.68      192.05     12.34 o
  -8   8   4       34.60       21.22     19.68 o
  -7   8   4       84.57       76.10     18.80 o
  -6   8   4      162.20      146.99     10.04 o
  -5   8   4      454.81      465.70     22.84 o
  -4   8   4        0.12        4.36     10.06 o
  -3   8   4      525.66      513.28     10.56 o
  -2   8   4      844.42      836.89     11.94 o
  -1   8   4      161.38      149.54      6.90 o
   0   8   4       26.25       29.61      5.15 o
   1   8   4      451.01      439.89      8.11 o
   2   8   4      238.70      252.82      6.90 o
   3   8   4      130.99      119.71      5.87 o
   4   8   4       18.06       22.05      5.08 o
   5   8   4      340.66      334.80      8.34 o
   6   8   4       56.72       61.19      6.17 o
   7   8   4      138.66      117.35     18.54 o
   8   8   4      101.80      114.45      9.90 o
  -7   9   4       24.96       12.59     17.56 o
  -6   9   4      461.14      405.64     24.57 o
  -5   9   4       56.08       50.87      8.36 o
  -4   9   4      171.82      191.08     10.81 o
  -3   9   4       26.52       34.27      9.12 o
  -2   9   4        5.79       10.08      6.52 o
  -1   9   4      897.83      863.60     12.24 o
   0   9   4      129.73      121.28      5.67 o
   1   9   4       61.38       59.59      5.46 o
   2   9   4       88.52      101.44      5.94 o
   3   9   4      255.90      254.54      7.00 o
   4   9   4        0.63       -1.39      4.68 o
   5   9   4      352.20      335.13      9.40 o
   6   9   4       25.90       26.54      7.80 o
   7   9   4      116.38      124.67      9.83 o
   8   9   4        8.73       13.90     19.25 o
  -7  10   4       63.11       73.84     20.07 o
  -6  10   4       56.11       69.26     18.38 o
  -5  10   4      161.04      134.68     18.69 o
  -4  10   4      181.87      184.33     15.36 o
  -3  10   4        2.86        5.50      6.60 o
  -2  10   4      525.36      530.50      9.45 o
  -1  10   4       44.30       40.39      5.45 o
   0  10   4       80.05       91.64      5.62 o
   1  10   4       54.30       53.56      7.88 o
   2  10   4      879.57      818.87     10.68 o
   3  10   4      193.49      193.08      6.36 o
   4  10   4      163.44      185.35      8.56 o
   5  10   4       12.82        6.78      6.82 o
   6  10   4       20.15       19.00     18.13 o
   7  10   4       37.13       40.43     17.18 o
  -6  11   4       47.24       61.29     18.22 o
  -5  11   4      231.69      218.27     20.50 o
  -4  11   4       10.10       10.46      9.60 o
  -3  11   4       93.80      118.96     14.84 o
  -2  11   4       26.59       32.76      6.66 o
  -1  11   4      619.85      634.36     11.45 o
   0  11   4      159.25      152.71      6.92 o
   1  11   4      299.83      298.23     17.55 o
   2  11   4      176.62      192.58      9.84 o
   3  11   4       66.15       60.59      6.47 o
   4  11   4      120.80      112.75     18.92 o
   5  11   4       37.81       35.23     18.19 o
   6  11   4      114.58       82.24     18.22 o
  -5  12   4       33.96       46.62     17.17 o
  -4  12   4       56.84       58.79     11.39 o
  -3  12   4      358.11      328.26     14.38 o
  -2  12   4      493.96      439.61     15.02 o
  -1  12   4       83.71       93.46     10.85 o
   0  12   4       74.38       87.68      9.70 o
   1  12   4       61.95       64.98      8.70 o
   2  12   4        1.12        4.03     15.39 o
   3  12   4      397.93      371.93     24.11 o
   4  12   4       62.77       63.94     18.08 o
   5  12   4        1.63       -9.40     17.91 o
  -3  13   4        8.39       18.14     10.36 o
  -2  13   4      382.73      378.69     14.93 o
  -1  13   4       52.25       45.46     15.56 o
   0  13   4       87.32       96.72     18.91 o
   1  13   4       30.23       18.95     16.75 o
   2  13   4      112.75      107.80     18.56 o
   3  13   4       13.85       24.79     18.05 o
   1 -10   5        4.62       -4.78     19.45 o
   2 -10   5       89.28       82.17     20.00 o
  -2  -9   5       18.37        6.71     20.09 o
  -1  -9   5       64.48       79.23     20.31 o
   0  -9   5       19.35       13.60     20.03 o
   1  -9   5       29.92       53.52     19.72 o
   2  -9   5        0.45       -9.34     18.84 o
   3  -9   5       49.17       45.69      9.25 o
   4  -9   5      539.09      494.29     20.27 o
   5  -9   5       23.27       31.50     12.49 o
  -3  -8   5        8.51        3.65     17.34 o
  -2  -8   5      149.03      144.25     22.19 o
  -1  -8   5        0.60       -0.97     17.90 o
   0  -8   5        1.60        0.25     18.20 o
   1  -8   5      196.36      181.93     16.95 o
   2  -8   5       39.72       38.85      5.39 o
   3  -8   5       84.96       95.61      9.80 o
   4  -8   5      100.34       95.51     11.10 o
   5  -8   5      222.52      230.09     16.65 o
   6  -8   5       33.41       28.34     14.52 o
   7  -8   5       13.58       22.23     16.55 o
  -4  -7   5       72.27       77.76     19.25 o
  -3  -7   5       16.18       21.58     17.30 o
  -2  -7   5       52.41       53.08     18.29 o
  -1  -7   5       83.41       66.98     17.27 o
   0  -7   5     1151.81     1134.19     14.15 o
   1  -7   5       10.52       11.18      4.14 o
   2  -7   5      171.11      185.60      7.17 o
   3  -7   5        1.89        2.35      5.95 o
   4  -7   5      222.18      206.75     12.20 o
   5  -7   5      195.92      166.79     15.16 o
   6  -7   5       89.62       99.84     15.56 o
   7  -7   5       24.19       38.72     15.42 o
   8  -7   5       50.07       36.03     17.09 o
  -5  -6   5      106.66      132.73     18.99 o
  -4  -6   5       66.81       50.64     16.62 o
  -3  -6   5      940.09      971.07     30.63 o
  -2  -6   5        1.84       -2.90     14.51 o
  -1  -6   5      910.55      917.52      7.83 o
   0  -6   5       25.01       21.66      3.84 o
   1  -6   5      614.36      603.96     10.92 o
   2  -6   5      134.72      134.01      6.79 o
   3  -6   5      534.08      515.82     10.75 o
   4  -6   5      313.41      313.91     13.37 o
   5  -6   5       94.78       85.58     13.79 o
   6  -6   5       48.61       48.04     13.87 o
   7  -6   5      122.08      111.65     16.96 o
   8  -6   5      181.92      154.81     19.27 o
  -6  -5   5       27.63       23.77     16.10 o
  -5  -5   5       64.44       46.41     16.46 o
  -4  -5   5      210.99      212.87      8.76 o
  -3  -5   5        8.17        9.29      2.78 o
  -2  -5   5      303.60      301.65     13.52 o
  -1  -5   5      714.04      725.04      8.34 o
   0  -5   5     1545.48     1586.97     12.60 o
   1  -5   5     1266.51     1236.82     12.29 o
   2  -5   5       96.14      100.26      6.25 o
   3  -5   5      586.94      565.82     12.32 o
   4  -5   5       47.71       41.37      8.04 o
   5  -5   5      629.23      627.30     21.63 o
   6  -5   5      178.68      180.09     16.29 o
   7  -5   5      157.13      183.62     17.79 o
   8  -5   5      231.65      223.63     20.53 o
   9  -5   5       60.04       46.55     17.74 o
  -7  -4   5      171.14      194.38     19.49 o
  -6  -4   5        9.22        7.82     14.68 o
  -5  -4   5        8.62       15.52     14.82 o
  -4  -4   5      226.45      244.73      6.93 o
  -3  -4   5      469.87      471.91      9.70 o
  -2  -4   5     2164.36     2188.75     13.58 o
  -1  -4   5     1097.88     1093.68      9.76 o
   0  -4   5     1558.41     1586.20     16.58 o
   1  -4   5      142.91      174.17      5.59 o
   2  -4   5      430.63      409.85      7.86 o
   3  -4   5       30.64       29.33      5.27 o
   4  -4   5     1110.01     1055.80     16.48 o
   5  -4   5      245.73      239.68     16.01 o
   6  -4   5       33.93       32.09     13.46 o
   7  -4   5      328.12      331.96     20.10 o
   8  -4   5       37.21       20.33     15.22 o
   9  -4   5      167.29      154.39     19.66 o
  -7  -3   5       10.28       10.59      8.23 o
  -6  -3   5       42.71       32.93      8.35 o
  -5  -3   5       57.17       49.67     13.87 o
  -4  -3   5        7.34        6.21      6.97 o
  -3  -3   5      399.72      391.61     10.41 o
  -2  -3   5       69.95       72.85      3.97 o
  -1  -3   5     2472.56     2563.66     19.71 o
   0  -3   5      654.39      686.34      9.65 o
   1  -3   5      282.50      240.30      5.80 o
   2  -3   5      427.09      419.18      8.38 o
   3  -3   5      224.32      193.77      7.33 o
   4  -3   5       23.55       20.11      7.04 o
   5  -3   5      153.36      161.76     13.20 o
   6  -3   5      713.83      726.69     23.55 o
   7  -3   5        2.41        7.21     13.32 o
   8  -3   5     1083.49     1055.76     31.07 o
   9  -3   5        0.89        4.83     15.97 o
  10  -3   5       29.12       20.75     17.97 o
  -8  -2   5      182.47      184.39     11.94 o
  -7  -2   5       43.76       49.55      9.12 o
  -6  -2   5      895.92      891.67     16.94 o
  -5  -2   5      162.72      156.72      7.57 o
  -4  -2   5      348.63      338.15     10.83 o
  -3  -2   5      655.63      644.77     12.37 o
  -2  -2   5      810.66      806.00     10.71 o
  -1  -2   5     1504.15     1618.19     12.82 o
   0  -2   5     1292.44     1264.99     15.05 o
   1  -2   5      281.12      230.32      5.58 o
   2  -2   5       46.62       46.50      5.24 o
   3  -2   5      235.50      261.85      8.80 o
   4  -2   5      584.11      585.65     12.44 o
   5  -2   5     1176.35     1136.80     17.58 o
   6  -2   5       16.60       15.41     12.36 o
   7  -2   5      698.86      629.21     23.32 o
   8  -2   5        3.67        8.45     14.14 o
   9  -2   5       88.39       68.53     17.09 o
  10  -2   5      189.91      185.92     20.50 o
  -8  -1   5        0.36       -2.26      8.96 o
  -7  -1   5      195.44      211.28     16.93 o
  -6  -1   5       29.67       32.67      8.21 o
  -5  -1   5      851.47      868.98     11.18 o
  -4  -1   5        5.64        5.20      5.76 o
  -3  -1   5      326.87      334.28      9.53 o
  -2  -1   5      276.57      226.74      6.46 o
  -1  -1   5       36.55       35.88      4.10 o
   0  -1   5     1083.68     1029.90      9.41 o
   1  -1   5     4094.11     4670.23     18.90 o
   2  -1   5     1456.14     1586.13     19.07 o
   3  -1   5        2.43        1.48      7.66 o
   4  -1   5     2277.54     2221.52     29.70 o
   5  -1   5       39.53       33.74      9.70 o
   6  -1   5      451.99      451.41     19.10 o
   7  -1   5      419.22      408.54     20.04 o
   8  -1   5       24.19       14.98     13.57 o
   9  -1   5      196.53      198.78     19.24 o
  10  -1   5       16.35       12.53     16.61 o
  -8   0   5       25.19       23.50      8.82 o
  -7   0   5      566.75      544.18     14.95 o
  -6   0   5      378.82      382.58     12.10 o
  -5   0   5      307.12      324.62      9.16 o
  -4   0   5     1308.07     1287.58     13.87 o
  -3   0   5      714.93      703.76     21.44 o
  -2   0   5        2.04        2.58      4.05 o
  -1   0   5      580.48      555.27      9.52 o
   0   0   5      752.02      901.00      9.59 o
   1   0   5     8536.47     8309.64     26.44 o
   2   0   5     1144.77     1054.78     20.65 o
   3   0   5     1010.31     1172.60     20.46 o
   4   0   5     1300.58     1342.55     23.50 o
   5   0   5      157.42      132.76     11.50 o
   6   0   5     1276.68     1269.53     26.72 o
   7   0   5        4.92        5.24     12.73 o
   8   0   5       43.73       54.36     14.08 o
   9   0   5       75.88       76.64     16.26 o
  10   0   5      100.44      100.45     18.08 o
  -8   1   5      196.06      187.21     11.29 o
  -7   1   5      355.40      367.12     12.48 o
  -6   1   5        3.23        2.27      7.22 o
  -5   1   5       48.23       50.98      6.46 o
  -4   1   5     1450.86     1403.41     15.89 o
  -3   1   5       72.35       79.56      5.86 o
  -2   1   5     2025.62     1916.53     28.27 o
   0   1   5      641.95      695.69      8.05 o
   1   1   5     4297.29     4775.93     65.45 o
   2   1   5      373.93      346.84      8.55 o
   3   1   5     1547.87     1550.60     23.05 o
   4   1   5        0.16        1.15      7.69 o
   5   1   5     2084.00     2095.54     30.31 o
   6   1   5      824.06      814.34     32.77 o
   7   1   5      363.56      370.36     18.79 o
   8   1   5      112.60       93.32     14.84 o
   9   1   5       14.29        4.92     13.69 o
  10   1   5        3.42       -3.53     15.43 o
  -8   2   5       72.67       69.69     14.95 o
  -7   2   5      648.04      636.78     14.97 o
  -6   2   5      229.98      236.95     10.03 o
  -5   2   5      417.53      411.45     21.83 o
  -4   2   5      521.57      492.09      8.73 o
  -3   2   5     1838.10     1836.12     14.25 o
  -2   2   5     1643.60     1637.99     12.83 o
  -1   2   5      463.21      481.35     15.44 o
   0   2   5     1408.74     1493.73     18.95 o
   1   2   5      180.64      135.38      6.35 o
   2   2   5     5560.07     5371.05     38.86 o
   3   2   5      184.03      116.27      9.24 o
   4   2   5     3381.49     3894.41     37.16 o
   5   2   5      188.88      204.26     12.37 o
   6   2   5      215.20      211.28     10.03 o
   7   2   5      523.33      536.79     20.55 o
   8   2   5      244.00      250.94     17.58 o
   9   2   5      271.91      284.25     19.53 o
  10   2   5        2.92        8.45     14.26 o
  -8   3   5      359.11      399.35     17.61 o
  -7   3   5       86.70       86.04      8.85 o
  -6   3   5      691.56      704.38     13.91 o
  -5   3   5      410.51      406.10     16.11 o
  -4   3   5      385.45      417.02     13.92 o
  -3   3   5     1747.53     1647.63     71.62 o
  -2   3   5      662.95      790.47     19.10 o
  -1   3   5      368.37      271.67     12.41 o
   1   3   5      935.13     1077.86     13.09 o
   2   3   5     1133.75     1283.28     20.12 o
   3   3   5     3289.03     3495.07     33.13 o
   4   3   5      302.85      262.90     12.19 o
   5   3   5      414.65      386.23     10.79 o
   6   3   5      637.54      617.92     14.64 o
   7   3   5       30.99       22.38     12.25 o
   8   3   5      486.43      454.63     20.08 o
   9   3   5       63.16       52.26     14.65 o
  10   3   5      170.28      189.16     19.01 o
  -8   4   5       90.32      107.88     19.18 o
  -7   4   5      117.23      113.91     18.16 o
  -6   4   5     1228.19     1232.13     31.71 o
  -5   4   5        9.32       13.87     15.18 o
  -4   4   5       70.29       65.51      4.65 o
  -3   4   5      211.57      196.34     13.26 o
  -2   4   5     1731.61     1843.44     27.96 o
  -1   4   5      349.06      288.84     12.37 o
   0   4   5      946.59     1039.60      9.36 o
   1   4   5     1668.11     1828.78     24.00 o
   2   4   5       27.77        7.46      7.32 o
   3   4   5     3775.88     3608.77     33.75 o
   4   4   5      626.39      797.47     18.12 o
   5   4   5     2614.32     2794.59     31.49 o
   6   4   5       35.85       38.43      7.76 o
   7   4   5      450.15      457.56     18.96 o
   8   4   5       72.59       73.17     13.04 o
   9   4   5      495.65      427.41     20.85 o
  10   4   5      305.22      313.95     20.21 o
  -8   5   5        0.86       -5.40     17.77 o
  -7   5   5      156.43      163.79     19.33 o
  -6   5   5       60.14       60.66      7.27 o
  -5   5   5      258.77      257.14      8.45 o
  -4   5   5       78.51       80.00      6.10 o
  -3   5   5     1035.54      933.87     59.66 o
  -2   5   5      147.57      145.85     11.31 o
  -1   5   5      121.86       87.42      7.06 o
   0   5   5     1124.35     1022.29     10.81 o
   1   5   5      883.70     1061.46     10.91 o
   2   5   5     2107.33     2205.41     26.57 o
   3   5   5      214.99      186.36      7.75 o
   4   5   5      433.06      408.44     13.95 o
   5   5   5     1574.37     1602.16     25.78 o
   6   5   5      788.89      809.28     18.56 o
   7   5   5        4.23        8.94     11.09 o
   8   5   5       75.18       81.93     12.82 o
   9   5   5      127.06      131.27     14.73 o
  10   5   5       17.48       18.21     14.52 o
  -8   6   5       38.17       52.52     18.14 o
  -7   6   5       60.67       73.81     18.54 o
  -6   6   5       11.08       15.51      6.59 o
  -5   6   5       87.04       94.04      6.72 o
  -4   6   5       14.54       17.99      4.71 o
  -3   6   5      642.26      599.50      7.76 o
  -2   6   5      700.40      712.51      8.05 o
  -1   6   5     1196.37     1223.87     14.81 o
   0   6   5      118.83      129.80      6.02 o
   1   6   5     1638.35     1675.47     13.66 o
   2   6   5     2078.76     2237.66     16.04 o
   3   6   5       41.59       61.80      7.29 o
   4   6   5     1402.32     1304.78     47.56 o
   5   6   5      237.07      245.93     13.07 o
   6   6   5     1759.21     1803.00     25.40 o
   7   6   5       46.71       43.16      9.79 o
   8   6   5      155.04      179.60     15.08 o
   9   6   5        4.73        0.83     11.44 o
  -8   7   5      101.95       83.32     20.13 o
  -7   7   5        0.36       -4.04     17.14 o
  -6   7   5      283.94      301.04     10.37 o
  -5   7   5      122.93      115.72      6.67 o
  -4   7   5      539.33      515.02     14.05 o
  -3   7   5       18.75       16.18      4.48 o
  -2   7   5      590.30      586.15      7.80 o
  -1   7   5      496.17      503.99      8.83 o
   0   7   5      574.87      497.25      8.60 o
   1   7   5      716.21      673.96      9.76 o
   2   7   5      282.40      333.13     13.00 o
   3   7   5       47.92       52.89      5.46 o
   4   7   5      108.91      114.06      6.52 o
   5   7   5      111.28      112.53      6.86 o
   6   7   5      403.75      414.42     11.30 o
   7   7   5      318.17      316.01     11.19 o
   8   7   5       68.63       68.04     12.78 o
   9   7   5      220.53      226.23     16.12 o
  -7   8   5      189.71      201.20     22.77 o
  -6   8   5       87.96       77.07     18.46 o
  -5   8   5       30.52       31.10      5.84 o
  -4   8   5      281.80      279.66      9.11 o
  -3   8   5       69.59       55.86      6.53 o
  -2   8   5     1144.62     1148.24     14.12 o
  -1   8   5        5.62        3.91      4.37 o
   0   8   5      571.15      561.05      9.65 o
   1   8   5        3.05        5.62      5.03 o
   2   8   5       52.20       57.88      5.72 o
   3   8   5      202.42      230.14      7.53 o
   4   8   5        6.87        7.09      5.40 o
   5   8   5      349.94      365.23      9.24 o
   6   8   5      889.53      880.29     13.26 o
   7   8   5      816.42      799.85     29.56 o
   8   8   5       68.30       84.85     10.33 o
  -7   9   5      108.17      105.31     20.25 o
  -6   9   5        4.89       24.50     17.29 o
  -5   9   5      765.30      718.22     28.02 o
  -4   9   5        0.29       -2.49     14.51 o
  -3   9   5      740.15      726.50     25.85 o
  -2   9   5      166.10      164.33      8.05 o
  -1   9   5      155.33      155.39      9.06 o
   0   9   5       49.82       49.91      6.00 o
   1   9   5       89.92       88.15      6.36 o
   2   9   5       48.99       53.32      5.95 o
   3   9   5       28.24       32.40      5.71 o
   4   9   5       68.34       68.72      5.93 o
   5   9   5      206.97      216.82      7.89 o
   6   9   5       23.26       33.20      8.48 o
   7   9   5       56.00       42.70      9.12 o
   8   9   5      227.08      247.94     23.99 o
  -6  10   5      183.68      193.50     22.03 o
  -5  10   5       19.31       46.75     16.91 o
  -4  10   5      215.15      193.15     10.55 o
  -3  10   5       76.06       66.90      6.63 o
  -2  10   5        7.78       17.42      6.26 o
  -1  10   5      693.92      720.19     15.84 o
   0  10   5       13.56       19.93      5.83 o
   1  10   5      196.92      197.92      7.36 o
   2  10   5       14.76        5.07      5.48 o
   3  10   5      294.85      295.27      8.06 o
   4  10   5       11.91       11.42      5.49 o
   5  10   5      353.81      372.77     12.22 o
   6  10   5        0.48        4.72      8.12 o
   7  10   5       61.50       40.38     16.45 o
  -6  11   5       15.10       19.91     18.45 o
  -5  11   5       38.72       36.60     17.58 o
  -4  11   5       40.60       37.29     15.91 o
  -3  11   5       50.30       50.84      8.31 o
  -2  11   5      174.47      185.17      9.96 o
  -1  11   5      232.37      215.39      7.36 o
   0  11   5      322.26      318.29     11.76 o
   1  11   5        3.91        3.48      7.80 o
   2  11   5      195.86      202.06      7.54 o
   3  11   5       83.43       82.66      8.46 o
   4  11   5      238.73      229.53     12.97 o
   5  11   5       59.41       54.64     18.22 o
   6  11   5       33.76       27.82     18.28 o
  -5  12   5      122.30      156.14     21.05 o
  -4  12   5       18.47       19.90     16.25 o
  -3  12   5       13.23        0.76      9.57 o
  -2  12   5      195.71      166.99      9.47 o
  -1  12   5      361.41      389.94     13.60 o
   0  12   5       34.02       42.41      9.07 o
   1  12   5       51.70       49.90     10.07 o
   2  12   5      162.74      135.90     17.17 o
   3  12   5       73.74       62.84     17.47 o
   4  12   5       96.00      115.26     19.04 o
   5  12   5        0.06       -5.38     16.52 o
  -3  13   5      137.10      114.81     11.70 o
  -2  13   5      140.35      139.81     12.25 o
  -1  13   5       45.76       50.21     10.30 o
   0  13   5       52.32       53.57      9.85 o
   1  13   5      109.55      100.21     18.21 o
   2  13   5        8.62       12.15     16.97 o
   3  13   5       39.86       39.49     18.33 o
   0  -9   6      158.75      165.64     23.82 o
   1  -9   6       22.69       11.79     20.05 o
   2  -9   6       62.11       54.00     21.80 o
   3  -9   6       19.01        9.00     20.23 o
  -2  -8   6        1.75       -6.40     17.89 o
  -1  -8   6       95.08       92.40     19.12 o
   0  -8   6        8.48        7.20     18.35 o
   1  -8   6      135.12      123.46     19.74 o
   2  -8   6       20.49        6.19     16.47 o
   3  -8   6      134.05      159.50      8.15 o
   4  -8   6       19.36        9.83      9.79 o
   5  -8   6       11.62        8.45     12.27 o
   6  -8   6      111.85       96.52     16.26 o
  -3  -7   6      115.17      113.55     19.17 o
  -2  -7   6      145.10      142.53     21.10 o
  -1  -7   6       28.60       21.64     17.52 o
   0  -7   6       58.26       67.92     19.06 o
   1  -7   6       38.15       39.31      6.61 o
   2  -7   6      104.01      100.52      8.49 o
   3  -7   6      158.56      166.10      6.73 o
   4  -7   6       49.16       41.98     10.24 o
   5  -7   6      286.38      270.68     17.54 o
   6  -7   6        2.20        5.12     14.36 o
   7  -7   6      213.33      255.12     20.55 o
  -4  -6   6       29.65       37.82     17.55 o
  -3  -6   6      285.06      331.06     22.62 o
  -2  -6   6       11.52       16.52      4.47 o
  -1  -6   6       20.60       21.92      3.47 o
   0  -6   6       25.48       28.92      4.33 o
   1  -6   6       73.15       76.37      7.35 o
   2  -6   6      313.28      312.99      8.62 o
   3  -6   6       18.31       15.25      6.08 o
   4  -6   6      481.66      522.50     15.41 o
   5  -6   6       72.02       72.02     13.79 o
   6  -6   6      602.26      598.09     23.84 o
   7  -6   6       35.50       36.97     15.44 o
   8  -6   6        2.60        1.72     16.75 o
  -5  -5   6      179.97      180.06     20.11 o
  -4  -5   6      112.01      135.58     18.99 o
  -3  -5   6      450.12      475.88     43.36 o
  -2  -5   6       82.47       72.83      4.55 o
  -1  -5   6        4.10        3.26      3.95 o
   0  -5   6       24.88       26.58      4.83 o
   1  -5   6     1092.13     1087.16     37.96 o
   2  -5   6       24.06       18.58      5.74 o
   3  -5   6      436.63      436.20     10.11 o
   4  -5   6     1249.84     1207.05     26.03 o
   5  -5   6       62.60       66.29     13.17 o
   6  -5   6       22.51       15.34     13.86 o
   7  -5   6        0.16       -2.61     14.20 o
   8  -5   6      151.28      167.77     19.91 o
  -6  -4   6      108.02      104.93     16.78 o
  -5  -4   6        6.31        0.03     14.39 o
  -4  -4   6      598.98      550.46     23.54 o
  -3  -4   6        3.13        4.29      4.41 o
  -2  -4   6       13.10       17.33      4.56 o
  -1  -4   6     1145.66     1152.41     12.07 o
   0  -4   6     1042.69     1041.91     11.88 o
   1  -4   6      136.37      131.77      8.11 o
   2  -4   6      330.20      322.13      8.51 o
   3  -4   6      846.45      811.43     15.20 o
   4  -4   6        2.51       -0.69      7.71 o
   5  -4   6      414.08      440.03     19.63 o
   6  -4   6        0.37       -4.01     12.95 o
   7  -4   6       11.70       18.51     14.51 o
   8  -4   6       49.89       45.70     15.95 o
   9  -4   6      115.40      116.12     19.69 o
  -6  -3   6      171.84      183.26     10.64 o
  -5  -3   6      368.46      351.56     11.79 o
  -4  -3   6      421.09      427.63      9.84 o
  -3  -3   6       60.55       69.87      7.74 o
  -2  -3   6     1451.65     1518.68     18.46 o
  -1  -3   6      245.15      241.59      7.62 o
   0  -3   6     1174.30     1219.83     13.37 o
   1  -3   6        1.14        1.07      5.34 o
   2  -3   6      612.81      584.78      9.10 o
   3  -3   6        5.75        6.70      5.32 o
   4  -3   6      511.43      541.51     13.22 o
   5  -3   6      200.17      176.56     15.44 o
   6  -3   6      182.85      191.68     16.66 o
   7  -3   6      347.90      356.83     20.40 o
   8  -3   6      443.71      499.73     24.37 o
   9  -3   6      366.57      392.87     24.15 o
  -7  -2   6       55.80       56.77      9.61 o
  -6  -2   6       25.11       28.89      8.51 o
  -5  -2   6      440.57      468.50      9.21 o
  -4  -2   6      122.15      123.19      7.30 o
  -3  -2   6     1421.63     1419.01     15.05 o
  -2  -2   6      583.59      596.47     10.34 o
  -1  -2   6     2290.78     2323.53     14.67 o
   0  -2   6        7.93        4.14      4.86 o
   1  -2   6      393.68      381.34      8.59 o
   2  -2   6      112.17       90.99      5.63 o
   3  -2   6      457.08      448.07     13.61 o
   4  -2   6      475.97      478.69     10.48 o
   5  -2   6      124.19      114.47     13.99 o
   6  -2   6      313.33      307.80     18.15 o
   7  -2   6       56.69       49.65     14.36 o
   8  -2   6      227.75      227.45     19.31 o
   9  -2   6        2.65        8.20     15.84 o
  10  -2   6      247.79      247.89     22.38 o
  -7  -1   6        0.40       -0.53      8.46 o
  -6  -1   6      145.52      135.60      9.88 o
  -5  -1   6      105.22       96.67      9.07 o
  -4  -1   6      623.52      624.30     19.65 o
  -3  -1   6      473.58      483.64     11.63 o
  -2  -1   6     1638.86     1648.14     19.05 o
  -1  -1   6       78.02       71.48      4.58 o
   0  -1   6     1467.18     1572.17     13.62 o
   1  -1   6     2551.98     2568.73     17.43 o
   2  -1   6        2.52        7.93      5.03 o
   3  -1   6      263.27      235.17      8.48 o
   4  -1   6       93.09      111.26      6.94 o
   5  -1   6      898.35      924.34     13.83 o
   6  -1   6      267.18      242.60     16.73 o
   7  -1   6      191.23      182.84     16.60 o
   8  -1   6      250.68      213.67     18.67 o
   9  -1   6      386.76      371.78     22.92 o
  10  -1   6      278.65      321.62     23.41 o
  -8   0   6        5.91        0.92      8.82 o
  -7   0   6      155.24      170.61     20.24 o
  -6   0   6        6.78        8.38      7.45 o
  -5   0   6        8.50        5.05      7.69 o
  -4   0   6       19.79       24.02      6.26 o
  -3   0   6      728.00      719.47     10.99 o
  -2   0   6     2008.35     2135.62     15.27 o
  -1   0   6      287.50      271.33      9.80 o
   0   0   6     2891.96     2748.68     28.32 o
   1   0   6      475.05      499.36      8.30 o
   2   0   6     1628.84     1617.45     17.18 o
   3   0   6       20.52       10.60      6.39 o
   4   0   6     1160.59     1129.30     24.22 o
   5   0   6      891.12      902.20     22.42 o
   6   0   6      129.49      125.01     14.45 o
   7   0   6      653.57      633.68     23.14 o
   8   0   6      233.40      192.46     17.50 o
   9   0   6        4.36        8.19     14.48 o
  10   0   6        1.98        2.35     15.46 o
  -8   1   6      141.93      176.38     14.67 o
  -7   1   6      162.29      162.65     10.51 o
  -6   1   6       18.13       15.48      6.64 o
  -5   1   6        7.94        0.59      6.93 o
  -4   1   6      168.51      172.08      7.22 o
  -3   1   6      705.93      717.18     10.93 o
  -2   1   6        4.12        8.36      3.82 o
  -1   1   6     3019.86     3058.44     15.32 o
   0   1   6       77.87       99.48      4.74 o
   1   1   6      880.62      917.59     32.58 o
   2   1   6     3818.10     4299.60     33.37 o
   3   1   6      175.18      150.13      7.75 o
   4   1   6      450.25      424.78     15.27 o
   5   1   6      658.93      680.33     19.82 o
   6   1   6     1240.10     1271.89     27.62 o
   7   1   6      103.69       94.31     14.23 o
   8   1   6      175.61      175.12     16.74 o
   9   1   6      119.09      105.52     16.62 o
  10   1   6       31.16       35.51     16.08 o
  -8   2   6      129.20      130.52     18.36 o
  -7   2   6       55.80       56.65      8.87 o
  -6   2   6     1249.93     1280.11     15.84 o
  -5   2   6      302.23      300.86     11.86 o
  -4   2   6      152.45      169.26      6.61 o
  -3   2   6        2.24        6.76      4.30 o
  -2   2   6      755.56      768.21      9.05 o
  -1   2   6     1756.84     1946.95     10.19 o
   1   2   6     3622.05     3855.07     19.08 o
   2   2   6      392.31      433.82     13.94 o
   3   2   6     1932.96     1970.24     27.25 o
   4   2   6     1041.02     1124.92     22.29 o
   5   2   6      481.48      459.43     16.93 o
   6   2   6      170.61      165.66     14.90 o
   7   2   6      264.32      278.58     17.37 o
   8   2   6       22.68       18.05     13.72 o
   9   2   6       16.00       20.14     14.18 o
  10   2   6       68.99       57.29     16.81 o
  -8   3   6       22.12       26.21     16.94 o
  -7   3   6      884.03      941.92     24.53 o
  -6   3   6       43.72       49.61      6.47 o
  -5   3   6      775.66      801.25     21.38 o
  -4   3   6        2.25        4.54      4.01 o
  -3   3   6      381.87      350.87     21.96 o
  -2   3   6     2429.68     2492.80     33.62 o
  -1   3   6      707.08      868.24     19.95 o
   0   3   6     1027.92     1009.94      9.70 o
   1   3   6      440.18      429.17     10.02 o
   2   3   6      559.07      632.29     16.23 o
   3   3   6       64.87       93.04      9.67 o
   4   3   6      727.33      674.50     17.96 o
   5   3   6      107.88      103.07      8.38 o
   6   3   6     1351.48     1404.95     19.85 o
   7   3   6      198.33      201.89     15.56 o
   8   3   6       47.99       32.45     13.31 o
   9   3   6      475.62      457.35     22.12 o
  10   3   6        0.34        2.92     14.99 o
  -8   4   6      258.49      260.38     23.29 o
  -7   4   6        9.47       14.00      6.78 o
  -6   4   6      394.02      408.61      9.41 o
  -5   4   6     1364.14     1342.82     33.89 o
  -4   4   6      137.04      118.55      8.03 o
  -3   4   6     1667.55     1634.21     29.85 o
  -2   4   6      339.96      418.83     16.18 o
  -1   4   6      134.96      123.64     11.25 o
   0   4   6     1977.27     2257.29     29.42 o
   1   4   6     1659.67     1590.90     24.59 o
   2   4   6       67.88       44.00      8.48 o
   3   4   6      545.57      563.72     16.07 o
   4   4   6      513.98      498.73     11.71 o
   5   4   6      330.78      338.06     10.77 o
   6   4   6     1008.08     1031.99     17.32 o
   7   4   6       23.00       25.48     11.87 o
   8   4   6      135.37      130.42     15.10 o
   9   4   6        0.18        3.48     13.72 o
  10   4   6       56.72       53.14     15.59 o
  -8   5   6       83.69       83.06     19.72 o
  -7   5   6      115.33      116.35     19.14 o
  -6   5   6      103.84      115.42      4.81 o
  -5   5   6        0.30        0.86      2.64 o
  -4   5   6     1048.61     1000.53     28.49 o
  -3   5   6        4.12       20.80     11.47 o
  -2   5   6     1450.90     1482.10     27.67 o
  -1   5   6      420.35      419.08     15.74 o
   0   5   6      548.72      539.11      7.74 o
   1   5   6      522.24      438.85     14.34 o
   2   5   6      176.82      159.83      8.13 o
   3   5   6     2390.53     2572.92     22.60 o
   4   5   6        6.40        3.52      6.65 o
   5   5   6     1534.68     1503.18     43.59 o
   6   5   6      452.41      435.36     12.73 o
   7   5   6      427.37      444.71     18.70 o
   8   5   6       65.35       53.90     13.34 o
   9   5   6       13.43       11.20     12.71 o
  10   5   6       41.81       45.89     15.44 o
  -8   6   6        5.59        1.51     18.87 o
  -7   6   6       87.84       83.52     18.78 o
  -6   6   6       33.12       27.88     11.74 o
  -5   6   6      508.88      446.75      7.74 o
  -4   6   6      128.50      118.54     16.12 o
  -3   6   6      707.81      706.33     23.41 o
  -2   6   6      339.47      327.77     11.93 o
  -1   6   6     1613.24     1674.26     30.42 o
   0   6   6     1063.22     1073.83     10.58 o
   1   6   6       39.11       26.10      4.89 o
   2   6   6     4847.14     4831.95     30.62 o
   3   6   6       84.78       69.86      7.27 o
   4   6   6     1279.80     1291.05     17.34 o
   5   6   6      259.87      256.02     10.22 o
   6   6   6       34.75       37.51      7.73 o
   7   6   6      360.60      373.66     17.41 o
   8   6   6        4.55        7.22     12.25 o
   9   6   6       64.92       52.90     14.19 o
  -7   7   6       64.40       45.35     18.73 o
  -6   7   6      321.04      334.44     16.42 o
  -5   7   6        2.36        3.19      7.51 o
  -4   7   6       23.41       17.31      6.47 o
  -3   7   6      619.53      571.08     23.43 o
  -2   7   6        3.18        6.11      8.18 o
  -1   7   6      752.43      752.35     10.43 o
   0   7   6        1.15        3.10      4.84 o
   1   7   6      997.16      977.68     11.81 o
   2   7   6     1120.39     1047.87     23.34 o
   3   7   6     1347.22     1378.71     18.96 o
   4   7   6      541.91      565.30     32.39 o
   5   7   6       18.82       18.76      6.94 o
   6   7   6      727.11      716.85     14.77 o
   7   7   6        8.91       15.21     11.49 o
   8   7   6      169.66      158.38     15.02 o
   9   7   6        0.23        3.26     12.64 o
  -7   8   6       12.92       21.74     18.49 o
  -6   8   6      354.98      330.00     23.71 o
  -5   8   6       43.99       32.20     16.08 o
  -4   8   6      300.55      315.91      7.77 o
  -3   8   6      118.20      118.99      5.95 o
  -2   8   6      800.35      840.11     33.12 o
  -1   8   6      191.02      192.51     11.08 o
   0   8   6      466.44      484.01      9.43 o
   1   8   6      297.10      301.18      8.32 o
   2   8   6      222.20      235.34      7.88 o
   3   8   6      326.96      321.74     11.76 o
   4   8   6       61.42       66.69      6.52 o
   5   8   6     1171.35     1202.27     15.09 o
   6   8   6      238.57      242.00      9.05 o
   7   8   6      151.81      158.85     11.76 o
   8   8   6       35.70       19.87      9.96 o
  -7   9   6      147.92      147.14     22.66 o
  -6   9   6       22.80       36.04     18.11 o
  -5   9   6       27.48       47.85     12.46 o
  -4   9   6      298.74      326.76      9.24 o
  -3   9   6      369.62      342.62     13.34 o
  -2   9   6      108.49      109.43      9.39 o
  -1   9   6      250.70      251.72      8.57 o
   0   9   6      138.14      132.01      7.30 o
   1   9   6       27.01       26.37      6.05 o
   2   9   6      227.82      218.09      8.05 o
   3   9   6      182.82      170.63     10.93 o
   4   9   6      312.77      309.54      9.01 o
   5   9   6      199.75      191.14      8.09 o
   6   9   6      404.60      423.84     14.28 o
   7   9   6       64.81       80.95     10.13 o
   8   9   6       54.79       44.50     10.28 o
  -6  10   6        3.11       12.89     18.13 o
  -5  10   6      335.74      313.68     23.12 o
  -4  10   6        5.74        8.23     15.21 o
  -3  10   6      125.83      135.53     17.08 o
  -2  10   6        0.05        1.18      7.68 o
  -1  10   6      873.56      879.37     29.43 o
   0  10   6       68.67       61.94      7.93 o
   1  10   6      433.98      457.97     10.03 o
   2  10   6        1.57        7.69      6.02 o
   3  10   6        1.04        2.43      5.69 o
   4  10   6      181.00      184.66      8.70 o
   5  10   6       10.48        6.98      8.44 o
   6  10   6      443.96      418.58     24.51 o
   7  10   6        8.16       12.01      8.88 o
  -5  11   6       36.24       30.34     17.43 o
  -4  11   6       48.93       62.23     12.23 o
  -3  11   6        7.99       -0.19      8.49 o
  -2  11   6      254.13      252.00      8.67 o
  -1  11   6      177.16      172.27     10.92 o
   0  11   6       70.90       73.71      7.08 o
   1  11   6       30.09       34.91      6.29 o
   2  11   6        0.38        1.26      5.90 o
   3  11   6      285.71      293.86      8.85 o
   4  11   6      158.53      170.99     10.47 o
   5  11   6      237.72      224.67     13.51 o
   6  11   6      117.84      109.28     19.21 o
  -4  12   6       69.26       53.66     17.30 o
  -3  12   6      165.52      156.71      9.85 o
  -2  12   6       72.14       81.58      9.94 o
  -1  12   6       54.60       56.65      9.45 o
   0  12   6      290.87      282.83     12.60 o
   1  12   6       37.03       36.69      9.10 o
   2  12   6      183.79      156.91     10.43 o
   3  12   6       10.67       10.22      8.22 o
   4  12   6       38.78       46.09     16.49 o
   5  12   6       23.97       27.48     16.34 o
  -3  13   6        1.98        9.45     15.68 o
  -2  13   6        0.12       -3.30      7.92 o
  -1  13   6       96.95      111.57     11.04 o
   0  13   6       60.08       60.45     12.23 o
   1  13   6       11.64       18.39     15.12 o
   2  13   6       41.14       33.95     16.53 o
   3  13   6        1.74        6.03     15.86 o
   0  -8   7      133.11      125.79     21.67 o
   1  -8   7        7.96        5.52     20.26 o
   2  -8   7       50.57       56.35     19.81 o
   3  -8   7       19.05       14.40     17.29 o
   4  -8   7       34.38       44.61     12.80 o
  -2  -7   7       35.16        5.28     18.85 o
  -1  -7   7      192.12      166.30     21.83 o
   0  -7   7       14.42       20.37     18.51 o
   1  -7   7      132.20      135.78     20.51 o
   2  -7   7        5.07       10.13     17.27 o
   3  -7   7        4.14       -0.96      6.69 o
   4  -7   7       87.19       84.25     10.87 o
   5  -7   7      127.27      141.14     15.77 o
   6  -7   7      292.38      305.00     19.66 o
  -3  -6   7       22.19       30.32     18.67 o
  -2  -6   7       57.67       59.74     17.40 o
  -1  -6   7       10.96       22.86     17.27 o
   0  -6   7      468.30      432.72     24.39 o
   1  -6   7      144.68      116.24     18.50 o
   2  -6   7      140.29      135.65      9.36 o
   3  -6   7        3.05        5.18      6.59 o
   4  -6   7       75.78       68.05     10.40 o
   5  -6   7      253.67      264.17     18.16 o
   6  -6   7       12.32       14.01     14.38 o
   7  -6   7      556.51      530.31     24.98 o
  -4  -5   7       21.83       33.01     18.10 o
  -3  -5   7      264.59      280.79     21.83 o
  -2  -5   7      108.19      104.68     17.68 o
  -1  -5   7      326.02      303.33      9.64 o
   0  -5   7      268.06      260.96      9.57 o
   1  -5   7      296.90      301.19     10.68 o
   2  -5   7      452.50      476.19     10.29 o
   3  -5   7       55.12       53.58      5.97 o
   4  -5   7      407.61      385.76     17.70 o
   5  -5   7      266.82      231.86     17.53 o
   6  -5   7      379.11      395.15     21.23 o
   7  -5   7      131.67      135.25     17.84 o
   8  -5   7      126.11      145.18     19.35 o
  -5  -4   7       72.49       80.04     16.73 o
  -4  -4   7      221.53      222.78     10.93 o
  -3  -4   7      195.02      184.22     18.18 o
  -2  -4   7      321.16      316.28     10.85 o
  -1  -4   7       19.38       23.71      6.14 o
   0  -4   7       40.84       39.13      6.95 o
   1  -4   7      594.05      591.03     13.27 o
   2  -4   7      122.43      106.80      7.28 o
   3  -4   7      474.50      488.43     13.50 o
   4  -4   7       29.51       20.18     12.01 o
   5  -4   7       18.07       19.46     12.48 o
   6  -4   7      183.63      200.75     17.04 o
   7  -4   7       38.24       37.60     16.06 o
   8  -4   7      547.90      529.38     25.60 o
   9  -4   7       12.65        1.33     17.14 o
  -6  -3   7      368.15      388.32     21.46 o
  -5  -3   7       40.92       41.12      8.59 o
  -4  -3   7      419.81      479.25     22.07 o
  -3  -3   7       85.69       90.92      6.34 o
  -2  -3   7       97.38       87.84      9.40 o
  -1  -3   7      101.66      107.25      6.82 o
   0  -3   7      380.70      372.62      9.70 o
   1  -3   7      173.59      159.61      7.77 o
   2  -3   7       78.76       75.63      6.93 o
   3  -3   7      480.46      495.74     10.34 o
   4  -3   7      162.67      170.00     14.56 o
   5  -3   7     1483.52     1462.86     30.70 o
   6  -3   7      321.97      330.87     19.23 o
   7  -3   7       33.65       51.78     15.82 o
   8  -3   7        9.73       21.94     15.74 o
   9  -3   7      333.72      373.55     24.39 o
  -6  -2   7       24.22       21.96      8.34 o
  -5  -2   7      490.15      513.30     14.43 o
  -4  -2   7      407.73      400.74     10.18 o
  -3  -2   7      796.62      773.01     13.15 o
  -2  -2   7       27.05       26.60      4.86 o
  -1  -2   7       92.23       85.48      6.51 o
   0  -2   7      153.17      140.18      7.09 o
   1  -2   7       20.46       24.35      5.96 o
   2  -2   7      260.12      267.03      7.38 o
   3  -2   7       15.55       17.83      5.23 o
   4  -2   7      648.68      653.86     14.53 o
   5  -2   7       70.62       67.75     13.68 o
   6  -2   7       45.68       51.33     14.45 o
   7  -2   7        1.77        0.67     13.98 o
   8  -2   7      114.47      103.81     17.14 o
   9  -2   7      510.66      522.79     26.25 o
  -7  -1   7       65.86       67.30      9.33 o
  -6  -1   7      209.90      199.39     10.71 o
  -5  -1   7      502.61      505.31     13.82 o
  -4  -1   7      103.88      104.47      9.37 o
  -3  -1   7      213.60      223.92      8.30 o
  -2  -1   7     1648.78     1662.68     24.22 o
  -1  -1   7      822.00      838.60     11.92 o
   0  -1   7       42.01       44.48      5.57 o
   1  -1   7     3007.06     3110.09     20.51 o
   2  -1   7      202.96      214.00      7.63 o
   3  -1   7      286.95      279.88      7.46 o
   4  -1   7      551.31      517.86     11.01 o
   5  -1   7      350.00      343.72     17.79 o
   6  -1   7       95.07       88.90     14.82 o
   7  -1   7        0.45        1.18     12.99 o
   8  -1   7      355.13      388.04     22.16 o
   9  -1   7      128.49      130.56     19.10 o
  10  -1   7      416.93      416.58     25.48 o
  -7   0   7       16.03       12.19      8.39 o
  -6   0   7       85.95       84.12      7.67 o
  -5   0   7        6.54        8.61      7.77 o
  -4   0   7      488.52      517.98     12.64 o
  -3   0   7      258.24      270.35     11.33 o
  -2   0   7     1206.73     1175.14     13.29 o
  -1   0   7      169.42      180.58      5.88 o
   0   0   7     1898.73     1969.87     13.89 o
   1   0   7       32.45       23.84      5.16 o
   2   0   7      443.51      511.23      9.71 o
   3   0   7     1233.69     1377.42     13.00 o
   4   0   7        3.50        4.03      6.28 o
   5   0   7       86.61       92.29     13.41 o
   6   0   7      801.44      776.73     24.49 o
   7   0   7      189.32      185.48     17.27 o
   8   0   7       37.78       37.87     15.21 o
   9   0   7      135.82      109.05     17.95 o
  10   0   7      181.99      155.15     19.81 o
  -7   1   7       18.25       21.04      7.95 o
  -6   1   7      431.03      452.23     11.24 o
  -5   1   7      266.39      254.53     10.17 o
  -4   1   7      109.46      107.65      8.08 o
  -3   1   7       71.33       75.23      6.29 o
  -2   1   7     2049.03     2074.42     26.42 o
  -1   1   7      470.49      469.68      7.01 o
   0   1   7      816.92      881.72     18.78 o
   1   1   7      430.43      486.39     10.44 o
   2   1   7     5982.24     6017.78     33.02 o
   3   1   7      983.70     1027.97     17.16 o
   4   1   7      774.38      784.07     32.11 o
   5   1   7      354.08      306.64     16.56 o
   6   1   7       36.68       43.18     13.15 o
   7   1   7      401.31      344.09     19.21 o
   8   1   7      130.82      133.63     16.45 o
   9   1   7      169.55      187.04     19.25 o
  10   1   7        7.89        7.28     15.81 o
  -7   2   7      125.51      120.45     18.28 o
  -6   2   7      103.83      123.94     11.70 o
  -5   2   7      220.65      226.16      8.92 o
  -4   2   7       76.95       69.27      6.70 o
  -3   2   7     1729.72     1853.76     16.01 o
  -2   2   7        6.16        7.77      4.05 o
  -1   2   7     1636.80     1751.81     23.04 o
   0   2   7        2.08        1.88      4.69 o
   1   2   7      702.26      580.27     10.60 o
   2   2   7      145.69      110.34      7.26 o
   3   2   7      515.79      574.11     17.39 o
   4   2   7      645.00      720.39     19.86 o
   5   2   7       20.13       37.17     10.45 o
   6   2   7      437.06      432.14     19.43 o
   7   2   7        0.66       15.51     13.10 o
   8   2   7      239.54      248.62     18.81 o
   9   2   7       26.33       34.09     15.13 o
  10   2   7      229.34      223.00     20.71 o
  -7   3   7      112.95      119.74     19.08 o
  -6   3   7      161.98      175.92      9.77 o
  -5   3   7      285.58      284.69      8.12 o
  -4   3   7      375.43      372.31      7.66 o
  -3   3   7      407.70      396.13     15.33 o
  -2   3   7     1640.03     1665.49     21.54 o
  -1   3   7     1349.69     1074.20    143.43 o
   0   3   7       52.80       47.03      4.70 o
   1   3   7     1588.44     1635.40     20.53 o
   2   3   7      176.67      155.03     11.24 o
   3   3   7      778.38      776.94     19.43 o
   4   3   7       13.86       30.66      9.62 o
   5   3   7      553.00      546.62     13.52 o
   6   3   7        8.03       13.87     12.23 o
   7   3   7      945.92      929.11     26.49 o
   8   3   7        1.41        8.80     13.13 o
   9   3   7      208.65      258.16     19.77 o
  10   3   7      187.34      228.16     20.55 o
  -7   4   7      431.52      381.58     24.19 o
  -6   4   7       12.42       17.25      4.84 o
  -5   4   7      215.77      219.22      4.01 o
  -4   4   7      153.14      162.73     18.23 o
  -3   4   7      424.63      411.67     20.13 o
  -2   4   7     1543.09     1560.52     29.35 o
  -1   4   7       19.65       17.20      9.16 o
   0   4   7      424.74      435.61     10.81 o
   1   4   7       68.45      105.43      7.51 o
   2   4   7      315.56      282.46     13.42 o
   3   4   7        7.61       32.58      9.56 o
   4   4   7      713.93      755.77     14.87 o
   5   4   7       88.91       89.06      8.74 o
   6   4   7      150.94      158.03     14.88 o
   7   4   7      138.53      155.58     15.27 o
   8   4   7      110.86      108.82     15.51 o
   9   4   7      162.69      183.86     18.08 o
  10   4   7        2.40        5.13     14.92 o
  -7   5   7       74.36       56.94     18.72 o
  -6   5   7      225.78      209.99     20.52 o
  -5   5   7       23.10       12.71     15.07 o
  -4   5   7       22.52       30.06     16.09 o
  -3   5   7      209.51      196.34     17.30 o
  -2   5   7       15.33       16.59     10.30 o
  -1   5   7      854.23      807.79     21.53 o
   0   5   7     1468.30     1455.61     65.61 o
   1   5   7      964.15     1033.02     22.18 o
   2   5   7     1625.68     1764.90     27.38 o
   3   5   7      847.33      854.36     19.99 o
   4   5   7      180.27      166.65      9.40 o
   5   5   7      267.90      253.86      8.95 o
   6   5   7      653.20      635.57     21.47 o
   7   5   7        0.28        2.30     12.30 o
   8   5   7      115.83      137.17     15.61 o
   9   5   7       79.91       67.93     15.14 o
  -7   6   7       29.90       49.17     18.46 o
  -6   6   7      490.93      487.63     26.67 o
  -5   6   7      288.33      277.09     21.26 o
  -4   6   7       91.56       87.23     17.37 o
  -3   6   7       25.44       32.57     15.38 o
  -2   6   7      434.02      380.17     19.32 o
  -1   6   7      554.82      543.26     17.22 o
   0   6   7      265.51      251.96      5.85 o
   1   6   7     1252.45     1300.75     25.73 o
   2   6   7      173.76      159.58      9.07 o
   3   6   7     1460.08     1429.75     18.79 o
   4   6   7      147.35      175.51      9.57 o
   5   6   7      707.38      706.73     17.57 o
   6   6   7      247.15      229.47     15.61 o
   7   6   7        5.81       -0.08     11.42 o
   8   6   7      164.42      156.40     15.74 o
   9   6   7       31.40       36.10     13.89 o
  -7   7   7       84.24       82.30     20.37 o
  -6   7   7       34.60       24.27     12.63 o
  -5   7   7      314.88      323.22     22.34 o
  -4   7   7       21.32       14.80     14.77 o
  -3   7   7      605.02      607.46     25.08 o
  -2   7   7      502.81      468.96     21.89 o
  -1   7   7       48.49       55.88      3.47 o
   0   7   7     1176.17     1165.85     11.84 o
   1   7   7       16.34       14.24      5.27 o
   2   7   7      833.95      837.30     11.96 o
   3   7   7      382.09      427.32     12.21 o
   4   7   7      240.14      256.96     15.68 o
   5   7   7      575.19      595.80     14.19 o
   6   7   7      645.06      667.30     22.10 o
   7   7   7      192.64      208.53     15.48 o
   8   7   7       17.43       11.83     11.99 o
   9   7   7       18.62       15.01     13.38 o
  -7   8   7        9.96       22.91     18.96 o
  -6   8   7      150.48      150.46     15.18 o
  -5   8   7      680.12      675.81     28.85 o
  -4   8   7       89.57      115.55     17.27 o
  -3   8   7      888.30      925.32     28.53 o
  -2   8   7      186.71      213.57     18.62 o
  -1   8   7      201.18      206.93      9.15 o
   0   8   7       92.79       86.27      6.22 o
   1   8   7      221.42      212.77      7.87 o
   2   8   7      403.38      424.18     11.10 o
   3   8   7      318.83      330.32      9.74 o
   4   8   7      340.07      348.15      9.81 o
   5   8   7      203.28      177.74      8.50 o
   6   8   7      368.33      343.49     17.59 o
   7   8   7        2.55        8.79     11.37 o
   8   8   7       22.05       22.28     13.13 o
  -6   9   7      266.26      246.57     24.10 o
  -5   9   7        0.31       12.26     17.20 o
  -4   9   7      444.10      465.18     24.71 o
  -3   9   7        3.54       19.17     15.97 o
  -2   9   7      492.23      508.03     10.46 o
  -1   9   7      637.89      616.27     12.43 o
   0   9   7        1.42       -4.48      7.37 o
   1   9   7      142.47      137.35      7.42 o
   2   9   7      443.73      416.70     10.03 o
   3   9   7      371.88      382.32     10.13 o
   4   9   7        1.00       -4.59      6.17 o
   5   9   7      167.48      170.68     11.32 o
   6   9   7       73.84       63.18     10.06 o
   7   9   7      327.45      327.02     14.47 o
   8   9   7       88.54       98.25     12.87 o
  -6  10   7       17.01        1.72     18.57 o
  -5  10   7       56.44       37.39     18.66 o
  -4  10   7      264.38      247.95     21.91 o
  -3  10   7       78.45       93.93     17.36 o
  -2  10   7      284.73      297.73     10.29 o
  -1  10   7      306.45      306.14     10.88 o
   0  10   7      192.52      182.42      9.92 o
   1  10   7       15.38       11.72      6.23 o
   2  10   7      875.99      842.85     13.24 o
   3  10   7        7.19       10.38      6.34 o
   4  10   7      233.28      247.34      9.42 o
   5  10   7       62.20       73.06     11.02 o
   6  10   7      151.64      152.60     11.28 o
   7  10   7      126.54      116.48     11.32 o
  -5  11   7       81.23       91.08     14.19 o
  -4  11   7        1.30        1.47     16.65 o
  -3  11   7      130.04      134.71     18.33 o
  -2  11   7       53.89       48.47      8.65 o
  -1  11   7      447.96      448.47     34.78 o
   0  11   7       38.25       32.65      8.70 o
   1  11   7      158.88      171.98     10.76 o
   2  11   7       23.56       24.74      8.83 o
   3  11   7      281.92      259.50     11.93 o
   4  11   7      505.17      458.05     14.64 o
   5  11   7       11.12       17.63      9.47 o
   6  11   7      102.79      121.72     11.04 o
  -4  12   7       91.46       74.90     13.42 o
  -3  12   7        2.06        2.80     16.04 o
  -2  12   7      102.50      128.32     10.39 o
  -1  12   7       60.15       62.18      9.54 o
   0  12   7      245.74      241.32     19.77 o
   1  12   7      178.96      180.54     11.61 o
   2  12   7       36.32       44.17      9.37 o
   3  12   7      226.93      223.43     12.04 o
   4  12   7       69.39       68.24      9.83 o
   5  12   7      336.15      345.98     23.35 o
  -2  13   7       27.96       21.48     14.84 o
  -1  13   7        0.10        5.85      8.99 o
   0  13   7      192.47      187.10     12.06 o
   1  13   7        5.41        6.13      9.14 o
   2  13   7        5.36       14.08     14.75 o
   3  13   7       50.31       46.60     16.36 o
   0  -7   8      102.35       87.32     20.91 o
   1  -7   8       10.71       15.02     17.38 o
   2  -7   8      351.03      352.33     27.02 o
   3  -7   8       11.76        3.86     19.46 o
   4  -7   8      268.49      270.60     12.10 o
  -2  -6   8        3.71        6.64     17.56 o
  -1  -6   8        5.88        2.36     17.01 o
   0  -6   8       31.81       33.30     18.01 o
   1  -6   8      360.94      335.38     23.49 o
   2  -6   8      315.68      305.10     12.69 o
   3  -6   8      529.69      530.11     34.45 o
   4  -6   8       48.28       54.45     10.46 o
   5  -6   8      116.60      103.99     15.07 o
   6  -6   8      191.63      189.70     18.58 o
  -3  -5   8       25.34        7.71     16.90 o
  -2  -5   8      398.98      366.92     23.50 o
  -1  -5   8        0.43        7.13     16.59 o
   0  -5   8      227.16      231.29     21.35 o
   1  -5   8       87.53       97.83      7.00 o
   2  -5   8        8.24        7.57      8.47 o
   3  -5   8      421.88      424.18     14.53 o
   4  -5   8       84.46       78.97     11.11 o
   5  -5   8      480.58      470.62     21.34 o
   6  -5   8        1.19       -7.66     14.08 o
   7  -5   8      153.56      164.79     18.99 o
  -4  -4   8       28.32       28.42     16.14 o
  -3  -4   8      192.03      195.41     11.00 o
  -2  -4   8       86.12       76.84      9.10 o
  -1  -4   8      414.67      415.68     10.64 o
   0  -4   8      251.02      243.80      8.31 o
   1  -4   8       21.51       21.64      5.83 o
   2  -4   8      229.31      198.63      8.33 o
   3  -4   8      181.64      167.96      8.76 o
   4  -4   8      278.53      305.01     15.83 o
   5  -4   8      442.76      445.95     21.23 o
   6  -4   8      450.00      436.28     21.95 o
   7  -4   8      143.58      148.90     18.44 o
   8  -4   8      103.78      146.72     19.46 o
  -5  -3   8      131.74      137.00     17.12 o
  -4  -3   8      171.09      178.23     11.37 o
  -3  -3   8      326.98      362.88     12.76 o
  -2  -3   8      314.68      274.77      8.58 o
  -1  -3   8      842.59      840.62     12.53 o
   0  -3   8       18.36       21.81      5.93 o
   1  -3   8      257.78      249.91      8.39 o
   2  -3   8       19.46       14.33      6.40 o
   3  -3   8       97.15       82.05      8.88 o
   4  -3   8      265.35      268.48     17.42 o
   5  -3   8      215.08      203.77     16.70 o
   6  -3   8     1084.31     1076.25     29.89 o
   7  -3   8      149.56      170.96     18.51 o
   8  -3   8      142.24      145.59     18.89 o
  -5  -2   8        6.89       17.18      9.14 o
  -4  -2   8      408.96      416.05     13.72 o
  -3  -2   8        0.10        3.58      5.00 o
  -2  -2   8      398.30      391.38      7.49 o
  -1  -2   8       20.99       22.69      5.18 o
   0  -2   8      414.39      418.65      8.67 o
   1  -2   8      618.27      644.99     13.93 o
   2  -2   8       80.27       80.49      8.97 o
   3  -2   8       28.22       36.53      8.40 o
   4  -2   8        0.35       -0.82     12.29 o
   5  -2   8      786.15      855.00     25.69 o
   6  -2   8       47.14       45.84     14.49 o
   7  -2   8      568.56      546.84     24.34 o
   8  -2   8      118.83      115.14     18.44 o
   9  -2   8      413.02      393.50     24.89 o
  -6  -1   8        1.07        5.12      8.73 o
  -5  -1   8      320.25      339.21     13.00 o
  -4  -1   8       71.26       70.02      9.17 o
  -3  -1   8      835.53      884.99     16.56 o
  -2  -1   8        5.27        8.13      4.35 o
  -1  -1   8       48.80       50.38      4.86 o
   0  -1   8      720.65      727.27     10.15 o
   1  -1   8      534.16      532.61      9.22 o
   2  -1   8      228.91      241.83      8.58 o
   3  -1   8      279.76      315.61      8.33 o
   4  -1   8      136.39      138.63     15.19 o
   5  -1   8       12.59       14.36     13.52 o
   6  -1   8      652.34      691.71     24.86 o
   7  -1   8      589.80      548.30     24.23 o
   8  -1   8      259.56      267.75     20.79 o
   9  -1   8       36.00       36.98     17.21 o
  -6   0   8       13.56       17.73      7.51 o
  -5   0   8       71.47       86.50      9.26 o
  -4   0   8      114.26      109.28      9.16 o
  -3   0   8       66.97       60.12      8.28 o
  -2   0   8        0.50        3.40      4.78 o
  -1   0   8      336.58      329.37      7.11 o
   0   0   8      356.68      371.87      9.74 o
   1   0   8      675.48      651.13     11.10 o
   2   0   8     1033.70     1047.90     13.64 o
   3   0   8      711.30      745.22     17.74 o
   4   0   8      316.35      335.37     12.71 o
   5   0   8     1830.57     1884.62     34.98 o
   6   0   8       22.21       26.22     13.68 o
   7   0   8        7.92        2.38     14.12 o
   8   0   8      441.87      399.83     22.70 o
   9   0   8       26.95       22.47     16.46 o
  -6   1   8      589.39      575.94     25.98 o
  -5   1   8        7.20        3.56      7.35 o
  -4   1   8      596.46      622.27     18.05 o
  -3   1   8      134.50      145.21      8.49 o
  -2   1   8       34.96       35.55      4.77 o
  -1   1   8       69.66       71.48      4.98 o
   0   1   8      825.81      861.64     10.23 o
   1   1   8      346.76      359.99      8.87 o
   2   1   8     1208.08     1206.53     14.19 o
   3   1   8     1490.86     1497.33     25.46 o
   4   1   8      565.69      606.41     12.07 o
   5   1   8      101.36       94.30     14.34 o
   6   1   8       46.20       57.96     14.04 o
   7   1   8      156.65      180.83     17.37 o
   8   1   8      146.99      141.73     17.45 o
   9   1   8      101.01      110.52     18.31 o
  10   1   8        4.90       11.27     17.08 o
  -7   2   8      232.49      221.51     20.27 o
  -6   2   8       12.07        6.44     15.27 o
  -5   2   8       79.07       84.84      7.63 o
  -4   2   8        7.82        8.29      5.73 o
  -3   2   8       40.96       50.39     10.66 o
  -2   2   8     2286.89     2292.81     42.11 o
  -1   2   8      108.75      105.74      5.70 o
   0   2   8      474.48      469.42      8.18 o
   1   2   8      392.29      399.26      8.83 o
   2   2   8     1103.36     1132.07     15.89 o
   3   2   8      290.76      282.31     10.43 o
   4   2   8      556.40      578.75     13.89 o
   5   2   8       11.90       21.47     13.33 o
   6   2   8      153.64      145.37     15.67 o
   7   2   8       80.11       97.76     15.18 o
   8   2   8      103.59       89.58     16.28 o
   9   2   8      303.75      297.09     21.38 o
  10   2   8       19.59       26.85     16.81 o
  -7   3   8        5.11       16.51     16.62 o
  -6   3   8      288.92      287.82     22.92 o
  -5   3   8     1161.63     1211.26     32.18 o
  -4   3   8       13.30        9.60      3.20 o
  -3   3   8     1640.42     1588.73     33.90 o
  -2   3   8       10.34        4.89     13.90 o
  -1   3   8      639.23      658.43      7.94 o
   0   3   8       19.01       22.64      5.05 o
   1   3   8     1308.17     1384.52     13.46 o
   2   3   8      142.62      170.79      8.36 o
   3   3   8      250.40      235.25     13.99 o
   4   3   8       88.86       91.63     13.68 o
   5   3   8        9.10       10.44     12.47 o
   6   3   8      134.86      127.86     15.41 o
   7   3   8       53.89       49.11     14.17 o
   8   3   8      482.78      488.42     23.15 o
   9   3   8       20.71       19.14     15.28 o
  10   3   8      347.12      345.48     23.19 o
  -7   4   8       23.90       24.44     17.59 o
  -6   4   8      438.13      413.15     24.32 o
  -5   4   8        9.34       14.91     15.78 o
  -4   4   8      217.00      243.48     19.47 o
  -3   4   8      437.51      452.75     21.95 o
  -2   4   8      769.78      764.73     25.18 o
  -1   4   8     1160.55     1172.80     27.98 o
   0   4   8      284.51      304.37      6.49 o
   1   4   8      258.47      254.18     13.25 o
   2   4   8       74.00       77.29     10.89 o
   3   4   8      847.85      849.74     15.96 o
   4   4   8       11.66       10.48     11.44 o
   5   4   8      227.26      244.59     11.76 o
   6   4   8       77.85       62.82     13.65 o
   7   4   8      421.44      394.33     20.47 o
   8   4   8       10.90        7.79     14.32 o
   9   4   8      214.04      202.89     19.41 o
  -7   5   8       55.33       57.26     18.63 o
  -6   5   8       86.56       87.31     19.22 o
  -5   5   8      458.88      458.50     24.60 o
  -4   5   8      555.74      603.74     25.60 o
  -3   5   8      201.54      213.30     19.44 o
  -2   5   8      600.64      555.37     22.85 o
  -1   5   8      647.05      661.87     23.11 o
   0   5   8      218.74      211.25      4.87 o
   1   5   8       93.17       91.98      7.11 o
   2   5   8     2564.49     2704.81     26.55 o
   3   5   8      514.79      555.59     13.67 o
   4   5   8      362.76      344.20     18.11 o
   5   5   8       65.65       67.78     13.88 o
   6   5   8       86.06       95.75     14.47 o
   7   5   8      166.82      152.83     16.02 o
   8   5   8      103.83       93.11     15.87 o
   9   5   8      342.14      339.43     22.16 o
  -7   6   8       11.47        3.24     18.75 o
  -6   6   8       21.02       31.14     18.88 o
  -5   6   8       95.79       87.30     18.17 o
  -4   6   8        7.03        8.66     15.83 o
  -3   6   8      237.80      216.87     18.77 o
  -2   6   8       25.71       16.47     14.59 o
  -1   6   8      571.66      567.14     22.55 o
   0   6   8      146.00      146.80      5.60 o
   1   6   8     1457.69     1469.80     20.76 o
   2   6   8      303.54      291.62     15.27 o
   3   6   8      312.68      302.28     11.40 o
   4   6   8      525.74      511.24     20.73 o
   5   6   8        5.85        4.16     12.54 o
   6   6   8     1027.07     1042.07     27.85 o
   7   6   8        8.14        7.24     12.19 o
   8   6   8       15.20       24.15     13.55 o
   9   6   8        4.25       -2.37     14.24 o
  -6   7   8       25.82       24.88     19.69 o
  -5   7   8       18.98        7.53     16.22 o
  -4   7   8      150.79      128.45     18.22 o
  -3   7   8      121.07      119.89     17.75 o
  -2   7   8     1099.05     1088.65     29.90 o
  -1   7   8       44.55       41.00     15.97 o
   0   7   8      146.60      142.47      5.73 o
   1   7   8      570.82      586.57     11.69 o
   2   7   8      220.77      236.75      8.21 o
   3   7   8     1274.86     1315.87     29.04 o
   4   7   8      119.22      132.59     14.93 o
   5   7   8      349.78      345.67     18.44 o
   6   7   8       27.51       24.29     12.86 o
   7   7   8      174.72      164.29     16.39 o
   8   7   8       47.10       49.75     14.60 o
   9   7   8       34.42       35.17     14.62 o
  -6   8   8       11.93       12.39     19.69 o
  -5   8   8      147.71      117.64     19.89 o
  -4   8   8       77.51       65.19     18.59 o
  -3   8   8      151.24      163.81     19.23 o
  -2   8   8      142.25      117.86     17.27 o
  -1   8   8      312.81      303.33     12.79 o
   0   8   8      668.16      670.79     11.42 o
   1   8   8       40.31       41.02      7.49 o
   2   8   8      626.83      642.53     14.15 o
   3   8   8        4.70        2.39      8.56 o
   4   8   8      138.95      135.30     10.44 o
   5   8   8        2.06       -1.00     12.73 o
   6   8   8       37.40       39.86     13.29 o
   7   8   8      138.89      128.03     15.66 o
   8   8   8        1.66        5.04     12.89 o
  -6   9   8      253.94      293.13     17.83 o
  -5   9   8       58.20       62.79     18.93 o
  -4   9   8        7.34       -4.25     17.47 o
  -3   9   8      134.46      124.13     17.99 o
  -2   9   8      161.67      149.88     17.98 o
  -1   9   8      821.81      820.34     11.71 o
   0   9   8      412.58      420.59     11.01 o
   1   9   8       48.93       47.29      7.80 o
   2   9   8      196.95      197.88     10.45 o
   3   9   8      317.24      325.29     16.78 o
   4   9   8       79.70       80.18      9.97 o
   5   9   8       30.41       38.49      9.83 o
   6   9   8       70.76       80.30     10.68 o
   7   9   8       12.63        8.98      9.58 o
   8   9   8      287.30      294.68     22.99 o
  -5  10   8       32.69       23.64     18.72 o
  -4  10   8      194.23      184.20     20.81 o
  -3  10   8        6.51       -6.93     16.91 o
  -2  10   8      146.68      149.80     18.66 o
  -1  10   8      202.25      216.70      9.21 o
   0  10   8       16.64       16.41      7.43 o
   1  10   8       44.81       48.09      8.53 o
   2  10   8        3.42        8.96      8.32 o
   3  10   8      359.71      367.49     18.09 o
   4  10   8        1.02        0.40      8.69 o
   5  10   8      241.88      257.40     12.68 o
   6  10   8        1.50       -1.72      9.41 o
   7  10   8       21.70       14.67     10.24 o
  -4  11   8       54.17       57.75     19.29 o
  -3  11   8      214.93      206.45     20.63 o
  -2  11   8       38.18       35.74     16.14 o
  -1  11   8       31.08       44.95     15.76 o
   0  11   8      369.15      408.69     13.01 o
   1  11   8       72.28       69.60      9.49 o
   2  11   8      467.15      461.42     14.27 o
   3  11   8        1.10       -0.46      8.83 o
   4  11   8      213.52      206.35     12.15 o
   5  11   8      282.29      312.84     13.95 o
   6  11   8      153.27      183.70     12.20 o
  -3  12   8      140.44      112.83     19.23 o
  -2  12   8       93.45       96.06     18.06 o
  -1  12   8      113.69      132.59     10.20 o
   0  12   8        5.58       12.08      8.76 o
   1  12   8      330.91      297.93     20.35 o
   2  12   8        7.38        3.03      8.75 o
   3  12   8       29.24       38.20      9.70 o
   4  12   8      219.70      243.16     12.97 o
   5  12   8        0.35        2.12     16.21 o
  -2  13   8      105.65      106.46     18.61 o
  -1  13   8       92.19       91.21     16.62 o
   0  13   8       49.26       63.28     10.23 o
   1  13   8      178.55      164.15     12.13 o
   2  13   8       60.12       57.54      9.99 o
   3  13   8      113.01      114.93     16.84 o
   1  -6   9      166.27      150.73     21.19 o
   2  -6   9      278.68      268.22     24.49 o
   3  -6   9        0.08       -4.44      9.33 o
   4  -6   9      521.08      513.38     21.97 o
  -1  -5   9      250.38      233.39     21.94 o
   0  -5   9       19.59       21.42      8.83 o
   1  -5   9      348.30      359.07     13.81 o
   2  -5   9       81.31       94.00     10.79 o
   3  -5   9      812.78      761.49     18.58 o
   4  -5   9      118.25      125.24     10.58 o
   5  -5   9       49.51       61.54     10.47 o
   6  -5   9      197.29      230.10     19.97 o
  -3  -4   9        3.50        6.95     15.69 o
  -2  -4   9      179.12      217.29     11.72 o
  -1  -4   9       29.47       31.43      9.12 o
   0  -4   9      160.48      164.28     10.99 o
   1  -4   9      444.27      425.33     16.06 o
   2  -4   9      535.35      503.64     26.03 o
   3  -4   9      521.96      559.14     20.94 o
   4  -4   9       82.35       83.54     10.13 o
   5  -4   9      765.75      753.63     18.39 o
   6  -4   9        7.23       10.51     14.18 o
   7  -4   9      135.24      134.39     18.95 o
  -3  -3   9      395.74      415.53     13.91 o
  -2  -3   9        1.89        6.30      8.75 o
  -1  -3   9        4.24        4.79      8.54 o
   0  -3   9      475.65      482.40     10.98 o
   1  -3   9       62.80       49.88      9.71 o
   2  -3   9      935.96      945.73     32.58 o
   3  -3   9       68.36       38.33     13.03 o
   4  -3   9      395.55      380.10     18.65 o
   5  -3   9       53.51       37.41     14.15 o
   6  -3   9      164.11      165.68     18.04 o
   7  -3   9        1.00       15.13     15.41 o
   8  -3   9       44.39       21.16     16.91 o
  -4  -2   9       68.24       64.27     11.75 o
  -3  -2   9      335.54      348.62     20.75 o
  -2  -2   9        1.00        8.37      8.58 o
  -1  -2   9      145.69      158.86      8.29 o
   0  -2   9       64.17       59.26      6.76 o
   1  -2   9      447.07      450.40     26.50 o
   2  -2   9      425.30      450.53     19.09 o
   3  -2   9      139.77      134.70     15.03 o
   4  -2   9      157.34      148.69     11.17 o
   5  -2   9      195.16      193.10     17.23 o
   6  -2   9      333.07      332.12     21.12 o
   7  -2   9        7.34       15.45     15.29 o
   8  -2   9      326.69      323.72     23.07 o
  -5  -1   9        7.10        7.38      8.56 o
  -4  -1   9      222.25      230.09     11.82 o
  -3  -1   9        4.89        8.32      8.32 o
  -2  -1   9     1003.22      987.65     18.17 o
  -1  -1   9       18.60       15.72      6.30 o
   0  -1   9      416.90      402.39     12.85 o
   1  -1   9       25.67       29.22      6.85 o
   2  -1   9      263.58      232.22     16.15 o
   3  -1   9      279.27      312.28     18.17 o
   4  -1   9       35.04       29.32      9.18 o
   5  -1   9     1255.74     1211.90     30.69 o
   6  -1   9        2.21        6.64     14.45 o
   7  -1   9      341.94      373.85     22.32 o
   8  -1   9        1.18        4.22     15.95 o
   9  -1   9      102.03      122.68     19.96 o
  -5   0   9      176.47      165.46     18.10 o
  -4   0   9        1.27       -1.40      7.99 o
  -3   0   9      738.39      697.50     43.11 o
  -2   0   9      145.65      142.22      7.97 o
  -1   0   9      467.82      453.94     10.94 o
   0   0   9       40.52       42.24      6.24 o
   1   0   9      224.63      221.72     10.69 o
   2   0   9      371.09      391.40     12.90 o
   3   0   9      614.69      603.77     15.35 o
   4   0   9      335.40      325.71     13.34 o
   5   0   9      617.14      574.17     23.18 o
   6   0   9     1234.12     1258.27     32.22 o
   7   0   9      396.25      401.88     22.33 o
   8   0   9       43.72       42.35     16.21 o
   9   0   9      276.12      233.86     21.28 o
  -5   1   9       16.54       19.55     15.74 o
  -4   1   9      106.63      122.06      8.83 o
  -3   1   9      172.87      176.05      9.09 o
  -2   1   9      515.30      522.83     12.29 o
  -1   1   9      987.76      991.72     22.94 o
   0   1   9       28.34       19.08      7.09 o
   1   1   9     1276.24     1291.90     18.44 o
   2   1   9      127.90      136.11     12.00 o
   3   1   9        3.08        4.00      8.61 o
   4   1   9      456.02      442.79     14.50 o
   5   1   9      820.39      819.45     26.00 o
   6   1   9     1326.48     1258.78     31.65 o
   7   1   9        5.95        5.85     15.11 o
   8   1   9      275.63      279.12     21.16 o
   9   1   9        0.92       -0.64     16.65 o
  -6   2   9      122.47      137.15     19.31 o
  -5   2   9       72.29       56.99     16.37 o
  -4   2   9      338.12      339.97     11.71 o
  -3   2   9      600.70      551.96     10.88 o
  -2   2   9      498.14      493.80     10.45 o
  -1   2   9      366.13      382.18      9.99 o
   0   2   9      629.07      609.43     12.26 o
   1   2   9       84.75       77.34      8.17 o
   2   2   9      653.61      716.52     14.73 o
   3   2   9       51.54       56.32      8.93 o
   4   2   9       14.54       11.74      8.98 o
   5   2   9      728.87      740.63     17.80 o
   6   2   9        2.89       -0.12     13.51 o
   7   2   9      815.66      819.10     27.76 o
   8   2   9      169.06      183.96     18.82 o
   9   2   9      157.21      139.39     19.20 o
  -6   3   9        0.17        5.38     17.45 o
  -5   3   9      427.86      406.91     24.02 o
  -4   3   9       11.54       12.14     15.65 o
  -3   3   9      144.70      145.80     17.26 o
  -2   3   9      400.48      397.65     21.34 o
  -1   3   9       90.68       89.78      5.22 o
   0   3   9      550.05      568.21     10.65 o
   1   3   9       13.43        9.78      6.63 o
   2   3   9      490.43      519.32     15.20 o
   3   3   9      160.29      164.42     10.61 o
   4   3   9     1070.98     1111.57     24.95 o
   5   3   9      920.28      899.91     18.88 o
   6   3   9       86.11       88.72     14.89 o
   7   3   9      528.26      493.98     23.02 o
   8   3   9      108.18      138.33     17.90 o
   9   3   9       21.42        9.58     16.38 o
  -6   4   9      207.46      244.50     23.19 o
  -5   4   9      491.34      490.17     26.12 o
  -4   4   9       90.84       93.84     17.93 o
  -3   4   9        3.15        3.36     14.49 o
  -2   4   9       26.47       20.37     15.76 o
  -1   4   9     1230.39     1283.62     31.30 o
   0   4   9       91.31       86.62      5.29 o
   1   4   9      122.13      116.39      7.53 o
   2   4   9      235.27      246.62     10.20 o
   3   4   9      838.34      911.36     25.93 o
   4   4   9      113.11      114.84     15.16 o
   5   4   9      219.36      193.71     16.78 o
   6   4   9      147.31      144.79     11.75 o
   7   4   9        5.20        9.47     13.92 o
   8   4   9      393.30      389.08     22.22 o
   9   4   9        5.20       -2.58     15.35 o
  -6   5   9      224.10      261.69     23.84 o
  -5   5   9       39.83       37.29     18.00 o
  -4   5   9       31.77       34.74     17.38 o
  -3   5   9      659.91      649.88     25.95 o
  -2   5   9      574.12      556.35     24.70 o
  -1   5   9       53.92       43.97     15.13 o
   0   5   9      515.72      500.57     18.51 o
   1   5   9      324.37      348.79      9.44 o
   2   5   9      489.90      492.74     21.08 o
   3   5   9      746.78      758.40     24.12 o
   4   5   9      453.43      463.98     21.47 o
   5   5   9       79.51       68.95     14.73 o
   6   5   9        0.45       -3.56      9.41 o
   7   5   9      177.62      197.36     17.93 o
   8   5   9       68.49       63.23     16.41 o
   9   5   9       90.04      110.01     18.41 o
  -6   6   9       16.31        0.16     19.65 o
  -5   6   9       31.85       55.98     19.13 o
  -4   6   9      304.18      333.73     23.43 o
  -3   6   9       65.63       51.91     16.01 o
  -2   6   9      241.33      246.19     19.04 o
  -1   6   9      464.26      476.64     23.14 o
   0   6   9      552.06      549.80     22.59 o
   1   6   9      175.95      166.46     17.65 o
   2   6   9      694.32      656.07     23.35 o
   3   6   9       94.38      106.20     15.10 o
   4   6   9       97.63      100.23     15.32 o
   5   6   9      388.52      415.06     20.73 o
   6   6   9      321.90      363.90     20.37 o
   7   6   9      309.14      305.56     14.11 o
   8   6   9       20.86       14.37     14.78 o
   9   6   9      110.14      125.68     17.35 o
  -6   7   9       54.62       61.36     19.45 o
  -5   7   9      250.23      258.48     23.75 o
  -4   7   9        9.91        8.66     17.41 o
  -3   7   9      593.79      555.24     25.92 o
  -2   7   9       16.74        8.67     14.94 o
  -1   7   9      346.71      339.58     20.94 o
   0   7   9       33.82       27.76      1.98 o
   1   7   9     1000.27     1067.24     14.46 o
   2   7   9      377.21      372.03     20.19 o
   3   7   9      304.57      308.90     19.28 o
   4   7   9      640.05      645.43     23.14 o
   5   7   9       45.76       48.63     14.20 o
   6   7   9      119.69      114.91     15.90 o
   7   7   9       41.80       39.02     14.89 o
   8   7   9       55.61       40.44     14.88 o
  -5   8   9        3.28       15.72     18.92 o
  -4   8   9      251.19      278.49     22.67 o
  -3   8   9       22.26       29.07     16.46 o
  -2   8   9      275.70      254.89     20.50 o
  -1   8   9      209.38      223.57     19.76 o
   0   8   9       58.03       53.47      4.58 o
   1   8   9      355.18      353.98     22.71 o
   2   8   9       26.94       29.16      7.80 o
   3   8   9      600.85      629.54     14.96 o
   4   8   9        7.56       10.48     12.85 o
   5   8   9       28.77       25.52     13.40 o
   6   8   9       60.19       41.11     14.60 o
   7   8   9      342.72      354.83     20.96 o
   8   8   9       57.22       59.53     15.74 o
  -5   9   9      205.93      234.06     23.58 o
  -4   9   9      210.60      252.96     23.49 o
  -3   9   9       25.40       33.76     17.00 o
  -2   9   9      373.07      338.51     22.53 o
  -1   9   9       31.66       44.92     16.13 o
   0   9   9      268.54      280.81      8.58 o
   1   9   9       18.37       19.09      6.94 o
   2   9   9      377.02      386.38     12.50 o
   3   9   9      129.32      134.11     11.85 o
   4   9   9       33.69       22.62      9.23 o
   5   9   9      101.67      104.64     10.94 o
   6   9   9      327.96      318.57     14.44 o
   7   9   9       12.69       -7.13     13.47 o
  -4  10   9        5.62       11.54     17.60 o
  -3  10   9      233.98      229.01     22.64 o
  -2  10   9       81.86       74.02     17.59 o
  -1  10   9       53.10       59.92     16.64 o
   0  10   9      276.37      282.26     12.92 o
   1  10   9       55.00       69.60      9.15 o
   2  10   9      128.72      119.50     10.11 o
   3  10   9      135.85      130.72     10.58 o
   4  10   9      124.09      117.48     10.67 o
   5  10   9       14.71        3.71     10.05 o
   6  10   9      104.15      106.66     11.63 o
   7  10   9        3.75        6.72     10.06 o
  -4  11   9       48.01       69.11     19.99 o
  -3  11   9        2.99       -6.29     17.61 o
  -2  11   9       21.90       17.26     16.51 o
  -1  11   9      173.10      148.13     19.23 o
   0  11   9      162.71      168.83      9.72 o
   1  11   9      250.06      296.49     12.07 o
   2  11   9      160.82      157.23     11.06 o
   3  11   9      157.73      168.61     11.53 o
   4  11   9       20.46       11.72      9.64 o
   5  11   9       77.09       85.78     10.85 o
   6  11   9        0.26       -5.71     10.08 o
  -2  12   9       32.52       30.78     17.19 o
  -1  12   9        8.04        9.08     15.71 o
   0  12   9      189.54      181.35     19.52 o
   1  12   9       23.41       12.57      8.61 o
   2  12   9      190.16      195.06     11.99 o
   3  12   9       15.71       14.15      9.45 o
   4  12   9      112.95      110.78     17.02 o
   0  13   9       14.53       14.03     15.13 o
   1  13   9       33.05       51.69     15.13 o
   2  13   9       84.76       88.92     10.73 o
   1  -5  10       65.26       66.35     20.12 o
   2  -5  10      216.32      208.58     29.63 o
   3  -5  10        2.29        0.24     12.50 o
  -1  -4  10      280.76      274.01     21.97 o
   0  -4  10        1.76        5.97      9.41 o
   1  -4  10      546.46      526.15     16.50 o
   2  -4  10       14.25        5.18      9.79 o
   3  -4  10      281.88      292.25     18.86 o
   4  -4  10      102.03      109.86     15.52 o
   5  -4  10      196.82      197.16     12.82 o
   6  -4  10      204.39      200.13     13.81 o
  -2  -3  10      183.91      177.91     13.84 o
  -1  -3  10      114.44      128.91     11.11 o
   0  -3  10      277.04      273.63     12.95 o
   1  -3  10      285.64      298.81     34.94 o
   2  -3  10      100.90       94.03     14.06 o
   3  -3  10      612.27      564.04     22.27 o
   4  -3  10      156.73      152.84     16.82 o
   5  -3  10      229.08      226.37     13.39 o
   6  -3  10       53.64       41.32     15.83 o
   7  -3  10       51.19       57.83     17.54 o
  -3  -2  10      141.15      158.22     11.31 o
  -2  -2  10      590.73      572.30     15.63 o
  -1  -2  10       57.47       56.66     10.73 o
   0  -2  10      334.83      319.17     41.48 o
   1  -2  10       95.76       77.87     10.70 o
   2  -2  10      885.16      858.45     26.16 o
   3  -2  10        9.49       24.75     12.97 o
   4  -2  10      354.91      378.84     20.64 o
   5  -2  10       30.92       43.78     10.72 o
   6  -2  10      432.32      440.93     23.44 o
   7  -2  10       38.67       69.17     17.13 o
  -4  -1  10       27.51       44.80     15.06 o
  -3  -1  10      244.37      279.47     12.67 o
  -2  -1  10        8.62        6.59      8.64 o
  -1  -1  10      128.76      132.07     10.58 o
   0  -1  10        0.96       -0.55      8.42 o
   1  -1  10      470.00      487.96     21.69 o
   2  -1  10      340.94      353.02     19.27 o
   3  -1  10      392.54      432.82     20.56 o
   4  -1  10      216.23      216.25     17.66 o
   5  -1  10      291.13      280.96     21.61 o
   6  -1  10      245.05      242.03     19.91 o
   7  -1  10       40.10       22.20     15.90 o
   8  -1  10       59.00       66.69     18.07 o
  -4   0  10      250.86      244.39     20.00 o
  -3   0  10       35.95       31.56      8.61 o
  -2   0  10       66.65       85.95      9.28 o
  -1   0  10      253.52      224.93      8.58 o
   0   0  10       69.93       80.27      8.99 o
   1   0  10      630.91      625.00     14.98 o
   2   0  10     2105.17     2011.42     44.12 o
   3   0  10      612.07      639.44     23.82 o
   4   0  10       10.75       15.83     13.49 o
   5   0  10      603.90      588.90     17.31 o
   6   0  10        5.72       -9.36     14.75 o
   7   0  10      192.89      206.43     19.74 o
   8   0  10       27.97        9.27     16.10 o
  -4   1  10        7.04       24.06     15.78 o
  -3   1  10      284.80      277.85     10.79 o
  -2   1  10       25.72       24.06      7.49 o
  -1   1  10       71.88       67.08      8.05 o
   0   1  10      237.18      245.17     18.66 o
   1   1  10      122.01      102.29      9.47 o
   2   1  10      784.38      846.93     17.07 o
   3   1  10      124.07      123.33     15.59 o
   4   1  10      357.34      334.83     20.18 o
   5   1  10      431.88      416.51     15.30 o
   6   1  10      331.42      341.41     36.29 o
   7   1  10      287.47      260.31     20.45 o
   8   1  10       48.34       42.82     16.87 o
   9   1  10      155.08      177.92     21.07 o
  -5   2  10      299.65      322.45     23.12 o
  -4   2  10       71.89       63.68     17.08 o
  -3   2  10      507.51      468.38     10.61 o
  -2   2  10      352.49      309.03     21.03 o
  -1   2  10      432.86      480.21     16.20 o
   0   2  10        0.31        0.81      5.97 o
   1   2  10       97.64      115.95     10.75 o
   2   2  10      390.59      443.41     16.64 o
   3   2  10      723.72      729.46     16.37 o
   4   2  10     1385.20     1406.37     33.42 o
   5   2  10      252.93      248.99     18.68 o
   6   2  10      172.21      191.41     15.41 o
   7   2  10       26.31       31.78     15.95 o
   8   2  10      296.32      303.31     22.18 o
   9   2  10       35.17       52.16     17.66 o
  -5   3  10       59.71       69.41     18.23 o
  -4   3  10      304.27      282.17     22.21 o
  -3   3  10      192.62      180.83     19.17 o
  -2   3  10      820.76      899.99     29.21 o
  -1   3  10      129.90      142.75      6.42 o
   0   3  10      209.15      206.48      8.39 o
   1   3  10        3.02       -1.61      7.11 o
   2   3  10      290.94      282.91     11.53 o
   3   3  10      261.76      253.40     11.55 o
   4   3  10      113.57      107.14     10.70 o
   5   3  10     1216.93     1121.27     31.06 o
   6   3  10        2.40       -7.01     10.50 o
   7   3  10      404.78      402.08     22.52 o
   8   3  10       33.03       18.73     16.56 o
   9   3  10      168.05      171.80     20.78 o
  -5   4  10      246.52      286.67     23.91 o
  -4   4  10      122.21      120.00     19.21 o
  -3   4  10      439.70      387.80     22.98 o
  -2   4  10      451.85      418.69     23.02 o
  -1   4  10      500.61      507.47     23.77 o
   0   4  10      469.83      461.77      8.97 o
   1   4  10       42.78       40.52      7.13 o
   2   4  10       22.93       33.51      8.12 o
   3   4  10      152.89      152.72     12.13 o
   4   4  10     1006.76      989.93     18.94 o
   5   4  10       29.49       39.65     14.65 o
   6   4  10      399.18      382.53     22.33 o
   7   4  10      111.60      113.33     12.58 o
   8   4  10      232.19      203.08     20.00 o
   9   4  10      190.76      181.96     20.85 o
  -5   5  10      107.44      118.27     21.64 o
  -4   5  10      522.64      532.11     26.71 o
  -3   5  10        2.62        4.06     16.67 o
  -2   5  10       50.07       53.75     17.76 o
  -1   5  10      810.63      792.85     28.34 o
   0   5  10        0.40        3.15      2.50 o
   1   5  10      514.50      561.99     11.30 o
   2   5  10      244.63      237.69     10.28 o
   3   5  10        3.81        7.53     14.36 o
   4   5  10       45.81       43.22     15.17 o
   5   5  10      216.63      226.24     18.34 o
   6   5  10     1095.82     1064.52     31.62 o
   7   5  10        4.50        3.73     10.40 o
   8   5  10      255.97      251.15     20.91 o
   9   5  10        1.19       -4.25     16.51 o
  -5   6  10        0.57       -6.24     18.32 o
  -4   6  10        9.17       10.55     17.50 o
  -3   6  10        2.68       -7.47     17.25 o
  -2   6  10      551.83      521.56     25.48 o
  -1   6  10       89.41       86.99     17.06 o
   0   6  10      576.47      547.24     23.80 o
   1   6  10      243.39      250.87      9.96 o
   2   6  10      616.95      623.64     24.59 o
   3   6  10      516.10      523.24     23.35 o
   4   6  10      784.99      795.29     26.69 o
   5   6  10      173.55      178.46     18.00 o
   6   6  10       41.46       30.22     15.04 o
   7   6  10      298.42      312.86     21.74 o
   8   6  10       50.83       50.34     11.48 o
  -5   7  10      245.60      224.40     24.47 o
  -4   7  10       40.22       29.89     19.16 o
  -3   7  10       42.92       53.92     18.47 o
  -2   7  10       87.45       80.61     17.94 o
  -1   7  10       63.73       52.55     17.26 o
   0   7  10      222.69      223.68     19.06 o
   1   7  10       47.70       44.33      4.35 o
   2   7  10      849.71      863.96     27.99 o
   3   7  10      325.50      359.08     20.60 o
   4   7  10      151.43      175.21     17.45 o
   5   7  10       53.32       57.94     15.43 o
   6   7  10       16.39        7.05     14.86 o
   7   7  10      646.88      589.78     25.97 o
   8   7  10        7.85        1.39     15.15 o
  -5   8  10       22.22       23.62     20.26 o
  -4   8  10      118.16      114.12     20.32 o
  -3   8  10      208.33      217.36     21.77 o
  -2   8  10        0.50       -0.07     16.29 o
  -1   8  10     1061.71     1063.71     32.51 o
   0   8  10       73.65       59.09     16.81 o
   1   8  10      228.97      235.65      8.52 o
   2   8  10       72.88       73.05      8.32 o
   3   8  10      599.38      615.65     24.76 o
   4   8  10        3.77       -1.56     14.02 o
   5   8  10       56.05       61.06     15.24 o
   6   8  10      181.39      187.24     18.51 o
   7   8  10       24.79       21.30     15.30 o
  -4   9  10      246.98      243.60     24.88 o
  -3   9  10      109.85      106.59     19.95 o
  -2   9  10      509.52      526.20     27.12 o
  -1   9  10       13.42        6.16     16.23 o
   0   9  10        6.51       11.56     15.89 o
   1   9  10       31.65       31.63      6.68 o
   2   9  10       41.36       41.91      8.34 o
   3   9  10      157.22      138.83     10.47 o
   4   9  10        0.25       -3.80      9.12 o
   5   9  10       95.08       96.43     11.20 o
   6   9  10       25.92       27.98     14.57 o
   7   9  10      123.11      108.48     16.91 o
  -4  10  10      247.20      254.73     25.08 o
  -3  10  10       24.95       39.94     18.68 o
  -2  10  10       51.50       87.63     19.99 o
  -1  10  10       57.37       35.91     17.29 o
   0  10  10      553.19      525.28     25.76 o
   1  10  10       41.85       37.69      7.47 o
   2  10  10      144.97      162.93     10.25 o
   3  10  10       11.87       20.84      9.26 o
   4  10  10      170.67      163.13     11.91 o
   5  10  10       46.92       38.49     10.86 o
   6  10  10      259.00      275.32     14.27 o
  -3  11  10       96.53       84.39     20.78 o
  -2  11  10       39.25       27.54     17.76 o
  -1  11  10       83.96      100.47     19.02 o
   0  11  10        1.73       11.87     16.66 o
   1  11  10      145.09      139.47     19.08 o
   2  11  10       34.62       32.20      9.05 o
   3  11  10      102.57       93.95     10.79 o
   4  11  10      236.54      221.12     13.18 o
   5  11  10        1.22       -3.69      9.91 o
  -1  12  10       29.24       58.75     18.07 o
   0  12  10      188.46      170.72     20.14 o
   1  12  10      180.53      154.88     19.33 o
   2  12  10        3.33        6.17      8.96 o
   3  12  10      186.04      191.33     12.39 o
   4  12  10        1.25       14.24      9.87 o
   0  -3  11       30.66       25.55     10.34 o
   1  -3  11      219.68      225.81     15.27 o
   2  -3  11       41.41       46.76     15.07 o
   3  -3  11      148.81      166.48     17.30 o
   4  -3  11       14.69       10.94     13.82 o
   5  -3  11       52.65       46.65     16.14 o
  -1  -2  11      161.66      188.56     12.40 o
   0  -2  11      326.17      304.16     13.76 o
   1  -2  11       65.05       75.24     15.28 o
   2  -2  11        3.60        3.01     13.15 o
   3  -2  11       82.07       69.37     15.53 o
   4  -2  11       28.56       23.68     14.62 o
   5  -2  11      122.02      144.73     18.12 o
   6  -2  11       29.49       13.75     11.19 o
  -2  -1  11      260.89      293.04     13.31 o
  -1  -1  11        4.09        1.43      8.81 o
   0  -1  11      264.43      271.63     16.08 o
   1  -1  11        1.94        6.51     13.64 o
   2  -1  11      766.91      717.19     25.92 o
   3  -1  11        0.46        4.44     13.75 o
   4  -1  11      201.86      191.23     18.47 o
   5  -1  11       11.48       15.37     15.28 o
   6  -1  11      210.69      242.32     14.59 o
   7  -1  11       68.96       95.22     12.97 o
  -3   0  11      218.48      199.22     19.60 o
  -2   0  11       10.34       12.10      8.59 o
  -1   0  11      299.25      303.07     12.44 o
   0   0  11        5.89       -0.07     13.99 o
   1   0  11      692.91      690.19     25.82 o
   2   0  11       46.95       44.69     15.73 o
   3   0  11      645.04      664.87     25.42 o
   4   0  11       42.77       56.76     15.93 o
   5   0  11      136.93      156.16     18.16 o
   6   0  11      411.81      437.62     24.09 o
   7   0  11       12.25       10.59     11.67 o
  -3   1  11        2.73        3.58     15.44 o
  -2   1  11      370.82      391.78     22.94 o
  -1   1  11       38.47       38.64     15.61 o
   0   1  11      231.93      201.34     18.51 o
   1   1  11      213.68      212.96     11.04 o
   2   1  11      668.18      662.42     16.39 o
   3   1  11     1112.14     1127.33     31.32 o
   4   1  11       10.89       10.19     14.40 o
   5   1  11      900.41      973.79     31.03 o
   6   1  11        9.73       10.52     11.19 o
   7   1  11      181.69      210.65     14.65 o
   8   1  11       49.41       74.38     19.43 o
  -4   2  11       18.35       31.50     17.60 o
  -3   2  11      274.88      304.97     22.30 o
  -2   2  11       83.48       77.46     17.39 o
  -1   2  11       34.40       51.03     16.65 o
   0   2  11      253.06      291.79     20.15 o
   1   2  11      161.55      144.51      9.77 o
   2   2  11      996.52      952.70     18.11 o
   3   2  11        0.35       -2.23      8.96 o
   4   2  11      840.25      882.66     29.06 o
   5   2  11       64.11       59.43     15.68 o
   6   2  11      156.85      145.46     19.00 o
   7   2  11       98.21      111.36     12.92 o
   8   2  11       55.11       52.70     17.68 o
  -4   3  11       25.71       36.59     18.38 o
  -3   3  11       33.53       43.30     17.30 o
  -2   3  11       15.64       13.63     16.31 o
  -1   3  11      632.06      655.93     26.65 o
   0   3  11      114.72      110.62     12.69 o
   1   3  11      862.41      822.96     15.40 o
   2   3  11       43.86       46.71      8.24 o
   3   3  11      196.36      203.39     11.41 o
   4   3  11      443.66      452.71     23.14 o
   5   3  11       85.30       84.79     16.45 o
   6   3  11      156.05      144.76     18.56 o
   7   3  11       64.71       67.62     11.97 o
   8   3  11      125.90      166.31     20.10 o
  -4   4  11      489.06      485.64     27.12 o
  -3   4  11        2.07       -2.44     16.87 o
  -2   4  11      263.85      281.14     22.48 o
  -1   4  11      113.09      110.24     18.33 o
   0   4  11       47.09       53.39      5.49 o
   1   4  11      202.03      233.63     23.54 o
   2   4  11      356.89      337.49     11.71 o
   3   4  11      295.02      298.29     12.22 o
   4   4  11       73.34       61.17     15.33 o
   5   4  11      385.15      407.38     23.08 o
   6   4  11        0.71        0.58     14.52 o
   7   4  11      145.59      125.36     19.04 o
   8   4  11        0.30        2.19     16.12 o
  -4   5  11      218.10      221.52     23.04 o
  -3   5  11      284.24      257.29     23.28 o
  -2   5  11       15.71       27.81     16.90 o
  -1   5  11       91.28       73.68     17.21 o
   0   5  11      235.77      167.76     36.85 o
   1   5  11        2.65       -1.45      6.02 o
   2   5  11      524.80      538.62     13.30 o
   3   5  11      252.95      255.63     13.11 o
   4   5  11      382.10      389.92     18.73 o
   5   5  11       82.30       82.41     17.65 o
   6   5  11      273.90      274.52     20.93 o
   7   5  11      178.87      162.11     19.92 o
   8   5  11      142.65      162.27     14.34 o
  -4   6  11      288.01      268.20     24.87 o
  -3   6  11      124.90      134.31     20.98 o
  -2   6  11      186.52      170.61     20.36 o
  -1   6  11      212.58      216.26     20.75 o
   0   6  11      124.21      118.04     18.35 o
   1   6  11       11.61       16.70      5.27 o
   2   6  11      168.91      183.83     21.78 o
   3   6  11      237.65      232.15     12.78 o
   4   6  11     1580.14     1561.87     36.86 o
   5   6  11      272.14      261.53     21.10 o
   6   6  11      154.90      158.00     19.01 o
   7   6  11        0.57      -14.36     16.66 o
   8   6  11      184.09      159.54     20.42 o
  -4   7  11      136.30      127.82     21.85 o
  -3   7  11       25.75       19.68     18.65 o
  -2   7  11      308.60      313.17     23.49 o
  -1   7  11       49.17       59.80     17.70 o
   0   7  11      318.37      313.94     22.30 o
   1   7  11        5.09        7.37      4.56 o
   2   7  11        7.90        3.90      7.10 o
   3   7  11      971.63      993.24     30.74 o
   4   7  11       45.65       57.83     16.60 o
   5   7  11      153.60      175.79     18.25 o
   6   7  11       59.01       70.67     16.97 o
   7   7  11      448.61      425.92     24.70 o
  -4   8  11       33.67       32.29     20.31 o
  -3   8  11       25.72       32.66     19.66 o
  -2   8  11      377.30      382.67     25.54 o
  -1   8  11      444.08      431.12     25.55 o
   0   8  11      202.89      181.45     21.28 o
   1   8  11      178.38      177.59     11.59 o
   2   8  11        2.73       -0.57      7.01 o
   3   8  11        7.14       15.08     16.27 o
   4   8  11      263.61      234.26     20.41 o
   5   8  11      248.81      236.48     20.06 o
   6   8  11      203.64      181.11     19.42 o
   7   8  11       42.62       49.88     17.13 o
  -3   9  11      216.66      192.55     22.58 o
  -2   9  11       33.97       19.33     19.24 o
  -1   9  11      287.99      280.36     23.20 o
   0   9  11      172.64      189.84     21.00 o
   1   9  11      122.85       87.29     17.97 o
   2   9  11        8.41        8.05      7.66 o
   3   9  11      456.36      478.90     33.43 o
   4   9  11       26.56       23.07      9.99 o
   5   9  11        6.28        7.19     16.06 o
   6   9  11       82.27       85.13     16.73 o
  -2  10  11       93.48       74.05     20.00 o
  -1  10  11      129.08      116.25     20.25 o
   0  10  11      191.77      173.99     21.36 o
   1  10  11      191.37      186.21     20.39 o
   2  10  11      351.95      376.47     12.64 o
   3  10  11       11.22        4.48      8.93 o
   4  10  11      124.23      113.89     11.05 o
   5  10  11       32.14       20.86     10.44 o
   6  10  11       41.64       30.53     11.23 o
  -1  11  11       65.99       84.07     19.69 o
   0  11  11      128.37      160.19     20.73 o
   1  11  11        0.39        1.38     16.51 o
   2  11  11      113.70       97.61     18.85 o
   3  11  11      110.77      105.82     10.78 o
   4  11  11      186.98      222.05     13.26 o
   1  12  11      115.36       92.39     19.11 o
   2  12  11       65.71       51.43     18.03 o
   2  -2  12       84.54       52.96     15.79 o
   3  -2  12       34.28       51.83     15.71 o
   0  -1  12       17.84       20.06     14.97 o
   1  -1  12      167.87      162.31     19.02 o
   2  -1  12      342.84      329.01     21.48 o
   3  -1  12       37.58       37.18     15.83 o
   4  -1  12       52.29       41.59     16.07 o
   5  -1  12       56.64       65.02     17.02 o
  -1   0  12        6.89        1.19     15.66 o
   0   0  12      135.88      140.62     18.20 o
   1   0  12      122.75      128.46     18.17 o
   2   0  12      154.61      142.66     18.05 o
   3   0  12        9.41       -7.79     15.13 o
   4   0  12       34.17       42.34     16.32 o
   5   0  12       13.98        7.16     16.09 o
   6   0  12      288.61      270.26     22.23 o
  -2   1  12       14.99        6.76     16.07 o
  -1   1  12      418.67      405.44     23.99 o
   0   1  12        0.00       -2.45     15.10 o
   1   1  12       46.18       69.33     16.84 o
   2   1  12       79.36       56.35     16.45 o
   3   1  12      615.89      634.43     26.75 o
   4   1  12      152.32      152.94     18.23 o
   5   1  12      207.34      177.95     20.34 o
   6   1  12      132.57      118.52     18.64 o
   7   1  12       22.70       36.55     12.58 o
  -2   2  12      244.58      219.08     21.54 o
  -1   2  12      192.35      192.49     20.66 o
   0   2  12      184.95      178.79     19.39 o
   1   2  12      182.38      174.59     19.40 o
   2   2  12      224.32      213.32     20.68 o
   3   2  12      227.90      244.48     21.28 o
   4   2  12       12.97       28.45     15.31 o
   5   2  12      170.73      191.27     19.93 o
   6   2  12        0.80       -5.89     16.37 o
   7   2  12      278.36      290.39     23.27 o
  -3   3  12      108.20      131.97     20.78 o
  -2   3  12      154.16      190.64     21.39 o
  -1   3  12      143.26      110.06     19.47 o
   0   3  12      513.86      499.32     25.54 o
   1   3  12       36.02       18.32     16.93 o
   2   3  12      792.99      774.62     29.08 o
   3   3  12       22.07       10.83     16.49 o
   4   3  12      262.62      261.32     20.71 o
   5   3  12      145.24      132.32     18.32 o
   6   3  12      303.10      273.74     22.64 o
   7   3  12       62.55       52.59     17.59 o
  -3   4  12      277.83      289.09     24.12 o
  -2   4  12       67.74       64.68     18.65 o
  -1   4  12      274.86      291.37     23.19 o
   0   4  12      208.21      191.11     20.00 o
   1   4  12      531.57      540.99     25.86 o
   2   4  12       10.25        0.36     16.29 o
   3   4  12      211.72      216.79     21.01 o
   4   4  12      159.86      170.18     19.02 o
   5   4  12      222.89      219.14     20.32 o
   6   4  12       80.67       94.89     18.56 o
   7   4  12       17.09       21.99     16.23 o
  -3   5  12       17.92        5.66     17.79 o
  -2   5  12       66.52       69.81     19.47 o
  -1   5  12       34.46       37.11     18.00 o
   0   5  12      359.85      306.51     23.22 o
   1   5  12      207.14      207.55     20.80 o
   2   5  12       81.83       92.55     17.81 o
   3   5  12      633.34      633.84     27.24 o
   4   5  12        8.47        8.71     15.44 o
   5   5  12      480.63      462.27     25.04 o
   6   5  12       12.62        6.94     16.96 o
   7   5  12      214.63      216.70     21.79 o
  -3   6  12       42.97       40.50     20.44 o
  -2   6  12       88.24       81.90     20.25 o
  -1   6  12       52.48       65.53     18.25 o
   0   6  12      256.23      267.61     22.08 o
   1   6  12      250.82      242.58     22.00 o
   2   6  12      370.27      381.46     24.21 o
   3   6  12        2.12        4.22     16.32 o
   4   6  12      515.36      528.82     26.38 o
   5   6  12       15.51       26.50     16.76 o
   6   6  12       60.77       68.23     18.57 o
   7   6  12      148.54      147.22     20.47 o
  -3   7  12       30.45       30.03     20.40 o
  -2   7  12        4.09        7.28     19.19 o
  -1   7  12      243.12      280.73     24.22 o
   0   7  12       14.46        1.85     17.68 o
   1   7  12      507.34      468.52     25.32 o
   2   7  12       20.36       12.38     17.45 o
   3   7  12       34.85       34.18     17.27 o
   4   7  12      670.75      697.85     29.46 o
   5   7  12        3.79        8.46     15.58 o
   6   7  12      330.44      326.71     23.59 o
   7   7  12       50.10       43.13     17.22 o
  -2   8  12      233.09      197.97     22.96 o
  -1   8  12        2.06       14.44     17.77 o
   0   8  12       16.10       12.22     17.09 o
   1   8  12      106.46      111.57     19.44 o
   2   8  12      103.03       96.02     19.52 o
   3   8  12      478.01      480.07     26.16 o
   4   8  12        4.01       11.52     16.69 o
   5   8  12      176.20      185.87     21.08 o
   6   8  12        0.14       13.50     16.03 o
  -2   9  12       10.47       17.90     20.19 o
  -1   9  12       27.94       24.11     18.76 o
   0   9  12      116.26      137.78     20.64 o
   1   9  12       52.91       65.24     19.38 o
   2   9  12      147.81      166.01     20.57 o
   3   9  12      301.03      281.09     17.55 o
   4   9  12      305.74      312.22     13.96 o
   5   9  12       12.42       28.02     17.11 o
  -1  10  12      261.98      213.33     23.13 o
   0  10  12       16.32       11.76     19.19 o
   1  10  12        3.90        1.12     17.62 o
   2  10  12       84.20      110.38     19.66 o
   3  10  12      287.68      279.69     23.05 o
   4  10  12       89.45       96.10     11.30 o
   1  11  12        1.73       10.76     17.94 o
   2  11  12        2.04       11.48     17.73 o
   3  11  12      198.48      182.58     21.09 o
   1   1  13       86.39      103.19     19.47 o
   2   1  13      232.69      261.41     22.34 o
   3   1  13      112.55       68.63     18.40 o
   4   1  13      199.04      174.30     20.66 o
   5   1  13        2.34       -2.25     16.54 o
   0   2  13        0.91       -3.93     17.52 o
   1   2  13      299.88      343.49     23.80 o
   2   2  13        2.08       -6.23     16.90 o
   3   2  13      167.20      178.01     20.97 o
   4   2  13       63.75       57.45     17.71 o
   5   2  13       55.71       75.48     17.93 o
  -1   3  13       51.84       53.53     18.84 o
   0   3  13      123.80      115.85     19.84 o
   1   3  13      161.80      164.89     20.13 o
   2   3  13      104.97      122.17     19.69 o
   3   3  13       40.98       45.46     17.76 o
   4   3  13       79.02       56.32     18.51 o
   5   3  13      129.49      115.79     19.89 o
   6   3  13       90.50      131.49     20.68 o
  -1   4  13       60.46       64.47     19.57 o
   0   4  13      221.53      214.17     22.16 o
   1   4  13       42.88       26.17     18.34 o
   2   4  13      185.21      189.50     22.09 o
   3   4  13       13.16       -2.06     17.84 o
   4   4  13       46.62       47.42     18.00 o
   5   4  13        0.29        9.58     17.32 o
   6   4  13      154.96      145.31     21.50 o
  -1   5  13      325.50      283.96     25.03 o
   0   5  13       11.58       10.47     17.84 o
   1   5  13      175.98      183.34     21.15 o
   2   5  13       69.14       66.40     19.25 o
   3   5  13      196.29      219.10     22.39 o
   4   5  13       54.87       58.83     19.35 o
   5   5  13      279.74      252.89     22.00 o
   6   5  13       98.26      111.29     20.41 o
  -1   6  13       70.61       64.15     19.96 o
   0   6  13       51.86       49.72     18.80 o
   1   6  13      306.93      276.46     23.57 o
   2   6  13      284.51      284.86     24.39 o
   3   6  13      103.19       96.91     19.22 o
   4   6  13        0.82        4.68     16.64 o
   5   6  13      225.34      274.04     23.46 o
   6   6  13        4.66        0.53     17.61 o
  -1   7  13       90.31       85.07     21.08 o
   0   7  13      317.81      290.81     25.23 o
   1   7  13      103.22      104.12     20.30 o
   2   7  13      320.54      313.98     24.11 o
   3   7  13        0.02       -3.79     16.89 o
   4   7  13      392.39      448.57     26.50 o
   5   7  13       39.01       51.86     19.34 o
  -1   8  13      118.18      132.17     23.55 o
   0   8  13       69.79       76.96     19.99 o
   1   8  13       83.94      104.25     21.12 o
   2   8  13       32.38       26.84     18.02 o
   3   8  13      175.99      168.30     21.65 o
   4   8  13      255.11      233.34     22.73 o
   5   8  13       86.15       98.09     20.45 o
   0   9  13      415.66      373.18     26.84 o
   1   9  13       70.84       77.22     21.07 o
   2   9  13       31.08       27.96     18.80 o
   3   9  13      168.41      172.04     22.38 o
   4   9  13        2.79        1.57     18.04 o
   2   5  14      108.56      137.53     22.19 o
   3   5  14       33.57       16.25     19.09 o
   2   6  14        0.69        0.31     19.06 o
   3   6  14      124.48       80.69     21.13 o
 
